# Supplementary material for: Inhibition of OCT4 binding at the MYCN locus induces neuroblastoma cell death accompanied by downregulation of transcripts with high-open reading frame dominance
Source: Front Oncol. 2024 Feb 8;14:1237378. doi: 10.3389/fonc.2024.1237378 (PMC10882222; doi:10.3389/fonc.2024.1237378)
Supplement: Supplementary file 1 [file DataSheet_1.zip]

Archive with 5 entries (5 files):
- Supplementary Table 2.xlsx
- Supplementary Table 3.xlsx
- Supplementary Table 4.xlsx
- Supplementary Table 5.xlsx
- Supplementary text including Supplementary Table 1.docx
