# Supplementary material for: Inhibition of OCT4 binding at the MYCN locus induces neuroblastoma cell death accompanied by downregulation of transcripts with high-open reading frame dominance
Source: Front Oncol. 2024 Feb 8;14:1237378. doi: 10.3389/fonc.2024.1237378 (PMC10882222; doi:10.3389/fonc.2024.1237378)
Supplement: Supplementary file 1 [file DataSheet_1.zip › Supplementary Table 2.xlsx]

## Sheet: Summary
Supplementary Table 2. Enrichr analysis of differentially downregulated genes after OCT4-binding inhibition in CHP134 and IMR32

## Sheet: CHP134
Category	Term	Overlap	P-value	Adjusted P-value	Odds Ratio	Combined Score
ENCODE_and_ChEA_Consensus_TFs_from_ChIP-X	MAX ENCODE	181/2073	2.67772e-50	2.75805e-48	4.74898	542.069
ENCODE_and_ChEA_Consensus_TFs_from_ChIP-X	MYC ENCODE	144/1515	3.48064e-43	1.79253e-41	4.86052	475.184
ENCODE_and_ChEA_Consensus_TFs_from_ChIP-X	TAF1 ENCODE	218/3346	8.45818e-41	2.90398e-39	3.59172	331.411
ENCODE_and_ChEA_Consensus_TFs_from_ChIP-X	YY1 ENCODE	187/2753	2.66291e-36	6.857e-35	3.53889	289.883
ENCODE_and_ChEA_Consensus_TFs_from_ChIP-X	MYC CHEA	69/573	4.06101e-26	8.36569e-25	5.5705	325.683
ENCODE_and_ChEA_Consensus_TFs_from_ChIP-X	BRCA1 ENCODE	183/3218	1.64627e-25	2.82609e-24	2.81441	160.607
ENCODE_and_ChEA_Consensus_TFs_from_ChIP-X	CREB1 CHEA	112/1444	2.98364e-25	4.39022e-24	3.60448	203.551
ENCODE_and_ChEA_Consensus_TFs_from_ChIP-X	ATF2 ENCODE	164/2852	5.65306e-23	7.27831e-22	2.75902	141.337
ENCODE_and_ChEA_Consensus_TFs_from_ChIP-X	NFYB ENCODE	192/3715	6.87406e-22	7.86698e-21	2.53301	123.431
ENCODE_and_ChEA_Consensus_TFs_from_ChIP-X	E2F4 ENCODE	69/710	9.55228e-21	9.83885e-20	4.34828	200.445
ENCODE_and_ChEA_Consensus_TFs_from_ChIP-X	CREB1 ENCODE	132/2238	5.16097e-19	4.83255e-18	2.69982	113.684
ENCODE_and_ChEA_Consensus_TFs_from_ChIP-X	E2F6 ENCODE	168/3245	8.70217e-19	7.46937e-18	2.43804	101.387
ENCODE_and_ChEA_Consensus_TFs_from_ChIP-X	USF1 ENCODE	97/1423	7.06451e-18	5.59726e-17	3.02948	119.638
ENCODE_and_ChEA_Consensus_TFs_from_ChIP-X	SIN3A ENCODE	84/1131	1.07452e-17	7.90541e-17	3.27641	128.016
ENCODE_and_ChEA_Consensus_TFs_from_ChIP-X	NFYA ENCODE	127/2250	1.0343e-16	7.10217e-16	2.54269	93.5903
ENCODE_and_ChEA_Consensus_TFs_from_ChIP-X	ELF1 ENCODE	134/2483	4.39651e-16	2.83025e-15	2.43489	86.0991
ENCODE_and_ChEA_Consensus_TFs_from_ChIP-X	TAF7 ENCODE	56/640	5.70166e-15	3.45454e-14	3.77976	123.969
ENCODE_and_ChEA_Consensus_TFs_from_ChIP-X	USF2 ENCODE	67/965	7.54366e-13	4.31665e-12	2.96002	82.6227
ENCODE_and_ChEA_Consensus_TFs_from_ChIP-X	ZBTB33 ENCODE	54/702	3.18522e-12	1.72672e-11	3.26005	86.3016
ENCODE_and_ChEA_Consensus_TFs_from_ChIP-X	E2F1 CHEA	61/859	3.46839e-12	1.78622e-11	3.01039	79.4362
ENCODE_and_ChEA_Consensus_TFs_from_ChIP-X	NRF1 ENCODE	101/1882	6.66942e-12	3.27119e-11	2.31072	59.463
ENCODE_and_ChEA_Consensus_TFs_from_ChIP-X	PML ENCODE	89/1596	2.0835e-11	9.75458e-11	2.37793	58.4838
ENCODE_and_ChEA_Consensus_TFs_from_ChIP-X	SP2 ENCODE	63/994	1.79402e-10	7.85139e-10	2.65716	59.6304
ENCODE_and_ChEA_Consensus_TFs_from_ChIP-X	PBX3 ENCODE	74/1269	1.82945e-10	7.85139e-10	2.45415	55.0266
ENCODE_and_ChEA_Consensus_TFs_from_ChIP-X	GABPA ENCODE	101/2082	1.96565e-09	8.09849e-09	2.05394	41.1763
ENCODE_and_ChEA_Consensus_TFs_from_ChIP-X	CHD1 ENCODE	46/655	2.67692e-09	1.06047e-08	2.9126	57.4907
ENCODE_and_ChEA_Consensus_TFs_from_ChIP-X	ZNF384 ENCODE	47/730	2.70379e-08	1.03145e-07	2.6485	46.1527
ENCODE_and_ChEA_Consensus_TFs_from_ChIP-X	BCLAF1 ENCODE	51/851	6.75594e-08	2.48522e-07	2.45846	40.5898
ENCODE_and_ChEA_Consensus_TFs_from_ChIP-X	TCF3 ENCODE	50/840	1.12889e-07	4.00952e-07	2.43704	38.9849
ENCODE_and_ChEA_Consensus_TFs_from_ChIP-X	UBTF ENCODE	79/1631	1.67291e-07	5.74366e-07	1.99958	31.2005
TF_Perturbations_Followed_by_Expression	NFKB1 OE HEK293 HUMAN GSE57027 RNASEQ DOWN	116/532	6.16038e-73	1.17663e-69	12.6772	2107.84
TF_Perturbations_Followed_by_Expression	MYCN SHRNA IMR575 HUMAN GSE80397 6HR RNASEQ DOWN	119/594	1.85958e-70	1.7759e-67	11.4363	1836.22
TF_Perturbations_Followed_by_Expression	GLI1 SIRNA HCT116 HUMAN GSE56788 RNASEQ DOWN	87/351	3.14993e-59	2.00545e-56	14.1241	1902.59
TF_Perturbations_Followed_by_Expression	TAL1 OE HESC HUMAN GSE57395 RNASEQ UP	103/553	2.30281e-57	1.09959e-54	10.0748	1313.89
TF_Perturbations_Followed_by_Expression	MEIS2 KD KASUMI1 HUMAN GSE81328 RNASEQ UP	96/489	1.61064e-55	6.15265e-53	10.6123	1338.91
TF_Perturbations_Followed_by_Expression	NFYA SIRNA HCT116 HUMAN GSE56788 RNASEQ UP	83/399	6.05757e-50	1.92833e-47	11.1275	1261.06
TF_Perturbations_Followed_by_Expression	MYCN SHRNA IMR575 HUMAN GSE80397 12HR RNASEQ DOWN	89/472	7.85505e-50	2.14331e-47	9.94215	1124.14
TF_Perturbations_Followed_by_Expression	SETDB1 KD THP1 HUMAN GSE103409 SGRNA6DAY7 RNASEQ UP	88/493	3.29387e-47	7.8641e-45	9.26495	991.622
TF_Perturbations_Followed_by_Expression	MITF KD H3A HUMAN GSE61966 RNASEQ UP	89/522	4.83182e-46	1.02542e-43	8.77105	915.204
TF_Perturbations_Followed_by_Expression	CTCF SIRNA HEK293 HUMAN GSE44267 RNASEQ DOWN	76/384	4.81796e-44	9.2023e-42	10.2986	1027.2
TF_Perturbations_Followed_by_Expression	SETDB1 KD THP1 HUMAN GSE103409 SGRNA9DAY4 RNASEQ UP	82/460	6.80481e-44	1.18156e-41	9.14032	908.513
TF_Perturbations_Followed_by_Expression	MYCN SHRNA IMR575 HUMAN GSE80397 24HR RNASEQ UP	84/492	1.85056e-43	2.94547e-41	8.69956	855.999
TF_Perturbations_Followed_by_Expression	MBD2 KD HMLER HUMAN GSE63234 RNASEQ DOWN	72/348	4.20226e-43	6.17409e-41	10.8117	1054.96
TF_Perturbations_Followed_by_Expression	PRRX1 SIRNA T47D HUMAN GSE79586 RNASEQ UP	86/534	1.97384e-42	2.69288e-40	8.13048	780.758
TF_Perturbations_Followed_by_Expression	MYB KD A549 HUMAN GSE85187 RNASEQ DOWN	76/408	4.55581e-42	5.80107e-40	9.54214	908.337
TF_Perturbations_Followed_by_Expression	HOXA11 SIRNA T47D HUMAN GSE79586 RNASEQ UP	86/542	6.60561e-42	7.88544e-40	7.98448	757.093
TF_Perturbations_Followed_by_Expression	FOXQ1 SIRNA MDAMB231 HUMAN GSE79586 RNASEQ UP	82/499	4.13083e-41	4.64111e-39	8.26854	768.871
TF_Perturbations_Followed_by_Expression	TAL1 KD JURKAT HUMAN GSE72299 RNASEQ UP	77/440	1.35348e-40	1.43619e-38	8.84703	812.164
TF_Perturbations_Followed_by_Expression	EP400 SHRNA MKL1 HUMAN GSE69876 RNASEQ DOWN	69/343	1.83208e-40	1.84172e-38	10.3708	948.902
TF_Perturbations_Followed_by_Expression	U2AF1 KD A549 HUMAN GSE66553 RNASEQ DOWN	75/417	2.13249e-40	2.03652e-38	9.11661	832.767
TF_Perturbations_Followed_by_Expression	PHF20 SHRNA H1792 HUMAN GSE82115 RNASEQ DOWN	80/492	9.49892e-40	8.6395e-38	8.13101	730.59
TF_Perturbations_Followed_by_Expression	PPARD KO HCT116 HUMAN GSE89729 RNASEQ UP	79/482	1.66033e-39	1.44147e-37	8.19456	731.723
TF_Perturbations_Followed_by_Expression	HNF4G OE LNCAP HUMAN GSE85557 RNASEQ UP	67/339	8.79951e-39	7.30742e-37	10.1019	885.19
TF_Perturbations_Followed_by_Expression	TSHZ3 SIRNA MCF7 HUMAN GSE79586 RNASEQ UP	77/470	1.74193e-38	1.38629e-36	8.15885	709.357
TF_Perturbations_Followed_by_Expression	SOX2 SIRNA KYSE70 HUMAN GSE47058 RNASEQ DOWN	60/264	1.95089e-38	1.49048e-36	11.9263	1035.56
TF_Perturbations_Followed_by_Expression	FOXD4L6 SIRNA BT549 HUMAN GSE79586 RNASEQ DOWN	60/266	3.10442e-38	2.28055e-36	11.8093	1019.91
TF_Perturbations_Followed_by_Expression	JUNB KO MEL888 HUMAN GSE98867 RNASEQ DOWN	80/518	4.58042e-38	3.24022e-36	7.63791	656.681
TF_Perturbations_Followed_by_Expression	IRX6 SIRNA T47D HUMAN GSE79586 RNASEQ DOWN	79/505	5.35187e-38	3.65074e-36	7.74278	664.491
TF_Perturbations_Followed_by_Expression	TSHZ3 SIRNA BT549 HUMAN GSE79586 RNASEQ DOWN	67/352	1.06188e-37	6.99374e-36	9.63458	820.246
TF_Perturbations_Followed_by_Expression	ZEB1 OE CFPAC1 HUMAN GSE64558 RNASEQ UP	66/349	5.86257e-37	3.7325e-35	9.53847	795.766
ENCODE_TF_ChIP-seq_2015	MYC K562 hg19	318/6800	3.50449e-34	2.85967e-31	2.93517	226.108
ENCODE_TF_ChIP-seq_2015	MYC HeLa-S3 hg19	188/3080	2.85845e-30	1.16625e-27	3.10478	211.21
ENCODE_TF_ChIP-seq_2015	MAX C2C12 mm9	141/2000	5.88412e-28	1.60048e-25	3.38925	212.507
ENCODE_TF_ChIP-seq_2015	MAX endothelial cell of umbilical vein hg19	140/2000	1.99667e-27	4.07321e-25	3.3547	206.241
ENCODE_TF_ChIP-seq_2015	KAT2A GM12878 hg19	132/1849	1.52975e-26	2.49656e-24	3.3857	201.253
ENCODE_TF_ChIP-seq_2015	USF1 A549 hg19	163/2753	3.52898e-24	4.79942e-22	2.85489	154.167
ENCODE_TF_ChIP-seq_2015	E2F4 CH12.LX mm9	133/2000	7.76318e-24	9.04965e-22	3.11849	165.943
ENCODE_TF_ChIP-seq_2015	MYC MEL cell line mm9	130/2000	2.29435e-22	2.34023e-20	3.0202	150.486
ENCODE_TF_ChIP-seq_2015	KAT2A HeLa-S3 hg19	91/1112	5.3798e-22	4.87769e-20	3.70244	181.324
ENCODE_TF_ChIP-seq_2015	MYC A549 hg19	127/2000	6.16278e-21	5.02883e-19	2.92362	136.053
ENCODE_TF_ChIP-seq_2015	MAX myocyte mm9	89/1160	1.18284e-19	8.77452e-18	3.42722	149.362
ENCODE_TF_ChIP-seq_2015	YY1 NT2-D1 hg19	124/2000	1.50246e-19	9.19564e-18	2.82871	122.602
ENCODE_TF_ChIP-seq_2015	REST myocyte mm9	124/2000	1.50246e-19	9.19564e-18	2.82871	122.602
ENCODE_TF_ChIP-seq_2015	POLR2AphosphoS5 MEL cell line mm9	149/2661	1.57768e-19	9.19564e-18	2.60511	112.783
ENCODE_TF_ChIP-seq_2015	MAX HeLa-S3 hg19	181/3575	2.01771e-19	1.09763e-17	2.42106	104.22
ENCODE_TF_ChIP-seq_2015	NFE2 GM12878 hg19	123/2000	4.26268e-19	2.17397e-17	2.79744	118.329
ENCODE_TF_ChIP-seq_2015	JUN K562 hg19	198/4156	1.62687e-18	7.80896e-17	2.3019	94.2857
ENCODE_TF_ChIP-seq_2015	MAX MEL cell line mm9	120/2000	9.11202e-18	4.13078e-16	2.70469	106.124
ENCODE_TF_ChIP-seq_2015	E2F4 HeLa-S3 hg19	85/1173	2.96874e-17	1.275e-15	3.19045	121.415
ENCODE_TF_ChIP-seq_2015	IRF1 K562 hg19	207/4551	3.52273e-17	1.43727e-15	2.19678	83.2245
ENCODE_TF_ChIP-seq_2015	ATF3 A549 hg19	118/1991	4.72186e-17	1.83478e-15	2.65781	99.9116
ENCODE_TF_ChIP-seq_2015	USF1 myocyte mm9	118/2000	6.63838e-17	2.25705e-15	2.64374	98.4823
ENCODE_TF_ChIP-seq_2015	E2F4 K562 hg19	118/2000	6.63838e-17	2.25705e-15	2.64374	98.4823
ENCODE_TF_ChIP-seq_2015	E2F1 HeLa-S3 hg19	118/2000	6.63838e-17	2.25705e-15	2.64374	98.4823
ENCODE_TF_ChIP-seq_2015	MYC MCF-7 hg19	219/5003	1.99577e-16	6.5142e-15	2.12677	76.8836
ENCODE_TF_ChIP-seq_2015	ZBTB33 A549 hg19	126/2245	2.21957e-16	6.96603e-15	2.52183	90.8969
ENCODE_TF_ChIP-seq_2015	YY1 K562 hg19	135/2496	2.73172e-16	8.25587e-15	2.44498	87.6194
ENCODE_TF_ChIP-seq_2015	MBD4 HepG2 hg19	109/1809	3.23362e-16	9.42368e-15	2.67383	95.3694
ENCODE_TF_ChIP-seq_2015	POLR2A endothelial cell of umbilical vein hg19	201/4459	3.89579e-16	1.09619e-14	2.14925	76.2586
ENCODE_TF_ChIP-seq_2015	USF1 SK-N-SH hg19	142/2726	8.28578e-16	2.25373e-14	2.36049	81.9722

## Sheet: IMR32
Category	Term	Overlap	P-value	Adjusted P-value	Odds Ratio	Combined Score
ENCODE_and_ChEA_Consensus_TFs_from_ChIP-X	TAF1 ENCODE	620/3346	2.06814e-107	2.13019e-105	3.60634	885.898
ENCODE_and_ChEA_Consensus_TFs_from_ChIP-X	MAX ENCODE	432/2073	2.52342e-86	1.29956e-84	3.7498	739.074
ENCODE_and_ChEA_Consensus_TFs_from_ChIP-X	YY1 ENCODE	502/2753	3.33959e-80	1.14659e-78	3.25464	595.603
ENCODE_and_ChEA_Consensus_TFs_from_ChIP-X	ATF2 ENCODE	508/2852	1.52663e-77	3.93106e-76	3.1618	559.246
ENCODE_and_ChEA_Consensus_TFs_from_ChIP-X	MYC ENCODE	344/1515	3.77205e-77	7.77043e-76	4.00233	704.296
ENCODE_and_ChEA_Consensus_TFs_from_ChIP-X	BRCA1 ENCODE	526/3218	6.14505e-67	1.0549e-65	2.8352	432.247
ENCODE_and_ChEA_Consensus_TFs_from_ChIP-X	CREB1 CHEA	295/1444	1.19871e-54	1.76382e-53	3.37171	418.626
ENCODE_and_ChEA_Consensus_TFs_from_ChIP-X	NFYB ENCODE	543/3715	2.50508e-52	3.22529e-51	2.44642	290.675
ENCODE_and_ChEA_Consensus_TFs_from_ChIP-X	CREB1 ENCODE	382/2238	8.65896e-51	9.9097e-50	2.77604	320.003
ENCODE_and_ChEA_Consensus_TFs_from_ChIP-X	E2F6 ENCODE	477/3245	2.25388e-45	2.3215e-44	2.38058	244.732
ENCODE_and_ChEA_Consensus_TFs_from_ChIP-X	NRF1 ENCODE	324/1882	3.94613e-43	3.69501e-42	2.72646	266.208
ENCODE_and_ChEA_Consensus_TFs_from_ChIP-X	MYC CHEA	149/573	1.37846e-39	1.18318e-38	4.32778	387.249
ENCODE_and_ChEA_Consensus_TFs_from_ChIP-X	E2F4 ENCODE	169/710	1.82325e-39	1.44457e-38	3.87517	345.666
ENCODE_and_ChEA_Consensus_TFs_from_ChIP-X	SIN3A ENCODE	222/1131	1.10964e-37	8.16378e-37	3.08065	262.137
ENCODE_and_ChEA_Consensus_TFs_from_ChIP-X	GABPA ENCODE	328/2082	1.56065e-35	1.07165e-34	2.43072	194.811
ENCODE_and_ChEA_Consensus_TFs_from_ChIP-X	ELF1 ENCODE	371/2483	1.72834e-35	1.11262e-34	2.31188	185.05
ENCODE_and_ChEA_Consensus_TFs_from_ChIP-X	NFYA ENCODE	345/2250	4.62485e-35	2.80211e-34	2.36408	186.902
ENCODE_and_ChEA_Consensus_TFs_from_ChIP-X	USF1 ENCODE	241/1423	2.21006e-30	1.26464e-29	2.56692	175.281
ENCODE_and_ChEA_Consensus_TFs_from_ChIP-X	USF2 ENCODE	184/965	1.79129e-29	9.71067e-29	2.91367	192.862
ENCODE_and_ChEA_Consensus_TFs_from_ChIP-X	E2F1 CHEA	168/859	3.1506e-28	1.62256e-27	2.98859	189.252
ENCODE_and_ChEA_Consensus_TFs_from_ChIP-X	ZNF384 ENCODE	137/730	2.20306e-21	1.08055e-20	2.79543	132.963
ENCODE_and_ChEA_Consensus_TFs_from_ChIP-X	PML ENCODE	233/1596	2.56185e-20	1.19941e-19	2.11713	95.5056
ENCODE_and_ChEA_Consensus_TFs_from_ChIP-X	CHD1 ENCODE	125/655	3.28296e-20	1.4702e-19	2.84068	127.442
ENCODE_and_ChEA_Consensus_TFs_from_ChIP-X	ZBTB33 ENCODE	123/702	7.80743e-17	3.35069e-16	2.54822	94.5107
ENCODE_and_ChEA_Consensus_TFs_from_ChIP-X	TCF3 ENCODE	139/840	1.01115e-16	4.16596e-16	2.38796	87.9493
ENCODE_and_ChEA_Consensus_TFs_from_ChIP-X	UBTF ENCODE	225/1631	1.15353e-16	4.56977e-16	1.96547	72.1298
ENCODE_and_ChEA_Consensus_TFs_from_ChIP-X	PBX3 ENCODE	185/1269	4.14186e-16	1.58004e-15	2.07579	73.5251
ENCODE_and_ChEA_Consensus_TFs_from_ChIP-X	YY1 CHEA	70/332	5.17725e-14	1.90449e-13	3.14948	96.3485
ENCODE_and_ChEA_Consensus_TFs_from_ChIP-X	BHLHE40 ENCODE	72/348	6.13524e-14	2.17907e-13	3.07677	93.6018
ENCODE_and_ChEA_Consensus_TFs_from_ChIP-X	SPI1 CHEA	155/1056	7.36355e-14	2.52815e-13	2.07088	62.6228
TF_Perturbations_Followed_by_Expression	NFKB1 OE HEK293 HUMAN GSE57027 RNASEQ DOWN	254/532	1.95389e-137	3.80813e-134	12.2232	3847.67
TF_Perturbations_Followed_by_Expression	MYCN SHRNA IMR575 HUMAN GSE80397 6HR RNASEQ DOWN	247/594	2.73349e-116	2.66379e-113	9.4377	2511.32
TF_Perturbations_Followed_by_Expression	MEIS2 KD KASUMI1 HUMAN GSE81328 RNASEQ UP	216/489	1.27719e-107	8.29748e-105	10.2988	2534.86
TF_Perturbations_Followed_by_Expression	MYCN SHRNA IMR575 HUMAN GSE80397 24HR RNASEQ UP	200/492	2.52195e-91	1.22882e-88	8.80487	1836.79
TF_Perturbations_Followed_by_Expression	GLI1 SIRNA HCT116 HUMAN GSE56788 RNASEQ DOWN	169/351	3.58749e-91	1.3984e-88	11.7507	2447.18
TF_Perturbations_Followed_by_Expression	TAL1 OE HESC HUMAN GSE57395 RNASEQ UP	206/553	9.57732e-86	3.11103e-83	7.64094	1495.81
TF_Perturbations_Followed_by_Expression	JUNB KO MEL888 HUMAN GSE98867 RNASEQ DOWN	197/518	9.04822e-84	2.51928e-81	7.85989	1502.93
TF_Perturbations_Followed_by_Expression	MITF KD H3A HUMAN GSE61966 RNASEQ UP	194/522	2.03489e-80	4.95751e-78	7.55601	1386.5
TF_Perturbations_Followed_by_Expression	PPARD KO HCT116 HUMAN GSE89729 RNASEQ UP	184/482	1.93397e-78	4.18811e-76	7.8456	1403.91
TF_Perturbations_Followed_by_Expression	HOXA11 SIRNA T47D HUMAN GSE79586 RNASEQ UP	194/542	3.92858e-77	7.65679e-75	7.11387	1251.55
TF_Perturbations_Followed_by_Expression	TOX4 SIRNA HCT116 HUMAN GSE56788 RNASEQ UP	175/446	9.18025e-77	1.62657e-74	8.16591	1429.7
TF_Perturbations_Followed_by_Expression	EP400 SHRNA MKL1 HUMAN GSE69876 RNASEQ DOWN	153/343	1.81478e-76	2.94751e-74	10.0738	1756.88
TF_Perturbations_Followed_by_Expression	GATA6 OE HESC HUMAN GSE69322 KSRMEDIA RNASEQ DOWN	176/456	7.33283e-76	1.09936e-73	7.9502	1375.42
TF_Perturbations_Followed_by_Expression	MYB KD A549 HUMAN GSE85187 RNASEQ DOWN	163/408	8.39221e-73	1.16832e-70	8.35523	1386.65
TF_Perturbations_Followed_by_Expression	IRX6 SIRNA T47D HUMAN GSE79586 RNASEQ DOWN	180/505	4.0745e-71	5.09219e-69	7.00724	1135.72
TF_Perturbations_Followed_by_Expression	ZNF217 SIRNA MCF7 HUMAN GSE58326 RNASEQ DOWN	155/378	4.18035e-71	5.09219e-69	8.69145	1408.48
TF_Perturbations_Followed_by_Expression	ATF4 KO HEK293 HUMAN GSE97384 RNASEQ DOWN	163/423	4.66493e-70	5.3482e-68	7.86669	1255.85
TF_Perturbations_Followed_by_Expression	TSHZ3 SIRNA MCF7 HUMAN GSE79586 RNASEQ UP	172/470	6.25112e-70	6.76858e-68	7.27264	1158.88
TF_Perturbations_Followed_by_Expression	SETDB1 KD THP1 HUMAN GSE103409 SGRNA9DAY4 RNASEQ UP	170/460	7.3935e-70	7.58417e-68	7.37936	1174.65
TF_Perturbations_Followed_by_Expression	SETDB1 KO HELA HUMAN GSE86813 RNASEQ DOWN	162/430	6.0591e-68	5.90459e-66	7.57645	1172.64
TF_Perturbations_Followed_by_Expression	ZEB2 SHRNA H1 HUMAN GSE69618 DAY2 RNASEQ UP	189/580	2.22477e-67	2.0648e-65	6.13196	941.094
TF_Perturbations_Followed_by_Expression	PRRX1 SIRNA T47D HUMAN GSE79586 RNASEQ UP	180/534	1.02777e-66	9.1051e-65	6.42287	975.912
TF_Perturbations_Followed_by_Expression	SETDB1 KD THP1 HUMAN GSE103409 SGRNA6DAY7 RNASEQ UP	172/493	2.81008e-66	2.38123e-64	6.74297	1017.77
TF_Perturbations_Followed_by_Expression	FOXQ1 SIRNA MDAMB231 HUMAN GSE79586 RNASEQ UP	173/499	3.42922e-66	2.78481e-64	6.68096	1007.08
TF_Perturbations_Followed_by_Expression	LIN28 SIRNA MCF7 HUMAN GSE71012 RNASEQ DOWN	168/475	1.00209e-65	7.8123e-64	6.87269	1028.61
TF_Perturbations_Followed_by_Expression	ZNF142 SIRNA T47D HUMAN GSE79586 RNASEQ UP	176/519	1.1539e-65	8.64979e-64	6.46738	967.035
TF_Perturbations_Followed_by_Expression	EZH2 KO HESC HUMAN GSE76626 RNASEQ DOWN	150/383	1.51053e-65	1.09038e-63	8.01807	1196.74
TF_Perturbations_Followed_by_Expression	CTCF SIRNA HEK293 HUMAN GSE44267 RNASEQ DOWN	149/384	1.8276e-64	1.27214e-62	7.89055	1158.04
TF_Perturbations_Followed_by_Expression	PHF20 SHRNA H1792 HUMAN GSE82115 RNASEQ DOWN	169/492	5.90144e-64	3.96618e-62	6.56988	956.511
TF_Perturbations_Followed_by_Expression	ZNF253 SIRNA T47D HUMAN GSE79586 RNASEQ UP	169/503	2.44452e-62	1.58812e-60	6.34964	900.801
ENCODE_TF_ChIP-seq_2015	MYC K562 hg19	898/6800	2.42444e-78	1.97834e-75	2.67659	478.349
ENCODE_TF_ChIP-seq_2015	MYC HeLa-S3 hg19	532/3080	7.7738e-77	3.17171e-74	3.07443	538.789
ENCODE_TF_ChIP-seq_2015	YY1 NT2-D1 hg19	361/2000	9.95569e-54	2.70795e-51	2.95906	361.128
ENCODE_TF_ChIP-seq_2015	ATF3 A549 hg19	358/1991	8.21032e-53	1.67491e-50	2.93924	352.508
ENCODE_TF_ChIP-seq_2015	MAX endothelial cell of umbilical vein hg19	357/2000	7.46711e-52	1.21863e-49	2.90912	342.473
ENCODE_TF_ChIP-seq_2015	YY1 K562 hg19	410/2496	1.97645e-50	2.68797e-48	2.67522	306.174
ENCODE_TF_ChIP-seq_2015	POLR2A K562 hg19	835/6920	4.0862e-50	4.76334e-48	2.18473	248.452
ENCODE_TF_ChIP-seq_2015	MAX C2C12 mm9	353/2000	5.23254e-50	5.33719e-48	2.85971	324.504
ENCODE_TF_ChIP-seq_2015	MYC MCF-7 hg19	660/5003	2.69436e-49	2.44288e-47	2.25212	251.867
ENCODE_TF_ChIP-seq_2015	KAT2A GM12878 hg19	332/1849	1.85487e-48	1.51358e-46	2.89431	318.103
ENCODE_TF_ChIP-seq_2015	REST myocyte mm9	348/2000	9.63533e-48	7.14766e-46	2.79869	302.982
ENCODE_TF_ChIP-seq_2015	ZBTB33 A549 hg19	374/2245	5.97489e-47	4.06292e-45	2.6762	284.839
ENCODE_TF_ChIP-seq_2015	POLR2AphosphoS5 MEL cell line mm9	415/2661	4.46771e-45	2.80435e-43	2.50071	255.371
ENCODE_TF_ChIP-seq_2015	MAX HeLa-S3 hg19	509/3575	8.23492e-45	4.79978e-43	2.31514	235.005
ENCODE_TF_ChIP-seq_2015	NRF1 HeLa-S3 hg19	340/2000	3.24063e-44	1.65448e-42	2.70271	270.644
ENCODE_TF_ChIP-seq_2015	EP300 K562 hg19	630/4840	3.24408e-44	1.65448e-42	2.16999	217.296
ENCODE_TF_ChIP-seq_2015	USF1 A549 hg19	419/2753	8.4216e-43	4.04237e-41	2.4245	234.887
ENCODE_TF_ChIP-seq_2015	POLR2A GM12878 hg19	665/5311	2.3531e-41	1.06674e-39	2.08645	195.188
ENCODE_TF_ChIP-seq_2015	E2F4 CH12.LX mm9	333/2000	3.14075e-41	1.34887e-39	2.62038	244.381
ENCODE_TF_ChIP-seq_2015	SIN3A PFSK-1 hg19	287/1632	1.25841e-39	5.13431e-38	2.75362	246.645
ENCODE_TF_ChIP-seq_2015	SETDB1 K562 hg19	442/3067	3.32599e-39	1.29239e-37	2.2769	201.731
ENCODE_TF_ChIP-seq_2015	GABPA HL-60 hg19	406/2724	4.9097e-39	1.82105e-37	2.34224	206.608
ENCODE_TF_ChIP-seq_2015	CREB1 ECC-1 hg19	298/1739	5.30994e-39	1.88387e-37	2.67594	235.834
ENCODE_TF_ChIP-seq_2015	GABPA HepG2 hg19	378/2471	1.41319e-38	4.80483e-37	2.3932	208.573
ENCODE_TF_ChIP-seq_2015	MYC A549 hg19	324/2000	1.57884e-37	5.15332e-36	2.51674	213.266
ENCODE_TF_ChIP-seq_2015	USF1 SK-N-SH hg19	402/2726	1.73223e-37	5.43654e-36	2.30465	195.08
ENCODE_TF_ChIP-seq_2015	POLR2A HepG2 hg19	737/6264	3.50191e-37	1.05836e-35	1.96956	165.33
ENCODE_TF_ChIP-seq_2015	JUN K562 hg19	543/4156	6.07368e-37	1.77004e-35	2.08558	173.92
ENCODE_TF_ChIP-seq_2015	NRF1 HepG2 hg19	322/2000	9.98816e-37	2.81046e-35	2.49404	206.742
ENCODE_TF_ChIP-seq_2015	MYC MEL cell line mm9	321/2000	2.49532e-36	6.56832e-35	2.48273	203.531
