# Supplementary material for: Inhibition of OCT4 binding at the MYCN locus induces neuroblastoma cell death accompanied by downregulation of transcripts with high-open reading frame dominance
Source: Front Oncol. 2024 Feb 8;14:1237378. doi: 10.3389/fonc.2024.1237378 (PMC10882222; doi:10.3389/fonc.2024.1237378)
Supplement: Supplementary file 1 [file DataSheet_1.zip › Supplementary Table 5.xlsx]

## Sheet: Summary
Supplementary Table 5. List of genes analyzed using the Kaplan-Meier method

## Sheet: Sheet 
annot_gene_id	annot_gene_name	coding or noncoding	Mean ORF dominance	pvalue (Benjamini–Hochberg method)	sublist
ENSG00000166788	SAAL1	coding	0.501127	3.88598e-34	high is worse
ENSG00000126602	TRAP1	coding	0.551996	2.68463e-32	high is worse
ENSG00000130826	DKC1	coding	0.489984	3.23503e-31	high is worse
ENSG00000134323	MYCN	coding	0.277549	3.32305e-31	high is worse
ENSG00000091127	PUS7	coding	0.433587	2.67331e-29	high is worse
ENSG00000128050	PAICS	coding	0.391358	2.72272e-29	high is worse
ENSG00000115758	ODC1	coding	0.585843	1.79341e-28	high is worse
ENSG00000103342	GSPT1	coding	0.421435	6.22764e-28	high is worse
ENSG00000105281	SLC1A5	coding	0.471271	6.58026e-28	high is worse
ENSG00000130816	DNMT1	coding	0.546336	1.76539e-27	high is worse
ENSG00000101444	AHCY	coding	0.442404	1.87045e-27	high is worse
ENSG00000071564	TCF3	coding	0.278222	7.55163e-27	high is worse
ENSG00000155380	SLC16A1	coding	0.401516	1.75103e-26	high is worse
ENSG00000167085	PHB	coding	0.325195	3.91545e-26	high is worse
ENSG00000168496	FEN1	coding	0.386587	5.09588e-26	high is worse
ENSG00000100462	PRMT5	coding	0.576722	9.12185e-26	high is worse
ENSG00000133316	WDR74	coding	0.417719	1.72661e-25	high is worse
ENSG00000276043	UHRF1	coding	0.471779	2.03548e-25	high is worse
ENSG00000013810	TACC3	coding	0.628646	2.15067e-25	high is worse
ENSG00000148229	POLE3	coding	0.259493	2.30802e-25	high is worse
ENSG00000143436	MRPL9	coding	0.367475	2.80951e-25	high is worse
ENSG00000100028	SNRPD3	coding	0.320872	2.86804e-25	high is worse
ENSG00000145604	SKP2	coding	0.40014	6.01645e-25	high is worse
ENSG00000249115	HAUS5	coding	0.435884	1.03409e-24	high is worse
ENSG00000100304	TTLL12	coding	0.454554	1.34168e-24	high is worse
ENSG00000175334	BANF1	non_coding	0.517442	3.42787e-24	high is worse
ENSG00000198885	ITPRIPL1	coding	0.493633	4.46864e-24	high is worse
ENSG00000109133	TMEM33	non_coding	0.25353	1.08557e-23	high is worse
ENSG00000239672	NME1	coding	0.476081	1.22534e-23	high is worse
ENSG00000073111	MCM2	coding	0.451645	1.46182e-23	high is worse
ENSG00000104907	TRMT1	coding	0.536359	1.94269e-23	high is worse
ENSG00000109084	TMEM97	coding	0.304876	2.01226e-23	high is worse
ENSG00000161980	POLR3K	coding	0.263415	2.27709e-23	high is worse
ENSG00000059573	ALDH18A1	coding	0.526331	4.96278e-23	high is worse
ENSG00000198604	BAZ1A	coding	0.528122	6.0298e-23	high is worse
ENSG00000138095	LRPPRC	coding	0.529429	1.36907e-22	high is worse
ENSG00000196497	IPO4	coding	0.563456	2.94179e-22	high is worse
ENSG00000011304	PTBP1	coding	0.531999	4.02413e-22	high is worse
ENSG00000111602	TIMELESS	coding	0.516372	5.22212e-22	high is worse
ENSG00000089685	BIRC5	coding	0.225952	5.69803e-22	high is worse
ENSG00000130810	PPAN	coding	0.660487	6.88992e-22	high is worse
ENSG00000101868	POLA1	coding	0.522828	7.06591e-22	high is worse
ENSG00000135763	URB2	coding	0.682676	1.15519e-21	high is worse
ENSG00000084774	CAD	coding	0.633142	1.19982e-21	high is worse
ENSG00000184575	XPOT	coding	0.532961	1.25196e-21	high is worse
ENSG00000137309	HMGA1	coding	0.362158	1.30599e-21	high is worse
ENSG00000180879	SSR4	coding	0.519042	1.82314e-21	high is worse
ENSG00000183010	PYCR1	coding	0.48169	2.08659e-21	high is worse
ENSG00000168924	LETM1	coding	0.370696	2.27028e-21	high is worse
ENSG00000100823	APEX1	coding	0.352436	2.40299e-21	high is worse
ENSG00000160214	RRP1	coding	0.321757	5.0872e-21	high is worse
ENSG00000120333	MRPS14	coding	0.202023	5.12475e-21	high is worse
ENSG00000198176	TFDP1	coding	0.413944	5.61516e-21	high is worse
ENSG00000126953	TIMM8A	coding	0.182834	7.76022e-21	high is worse
ENSG00000151247	EIF4E	coding	0.326455	9.33486e-21	high is worse
ENSG00000143476	DTL	coding	0.388306	1.10283e-20	high is worse
ENSG00000011143	MKS1	coding	0.451977	1.31312e-20	high is worse
ENSG00000166197	NOLC1	coding	0.4168	1.4985e-20	high is worse
ENSG00000197299	BLM	coding	0.578433	1.55899e-20	high is worse
ENSG00000079785	DDX1	coding	0.374774	1.6738e-20	high is worse
ENSG00000127527	EPS15L1	coding	0.49321	2.12518e-20	high is worse
ENSG00000134001	EIF2S1	coding	0.196604	2.14086e-20	high is worse
ENSG00000093009	CDC45	coding	0.425352	2.46126e-20	high is worse
ENSG00000013306	SLC25A39	coding	0.355276	3.63842e-20	high is worse
ENSG00000100522	GNPNAT1	coding	0.202277	3.92151e-20	high is worse
ENSG00000115268	RPS15	coding	0.968254	5.56843e-20	high is worse
ENSG00000088325	TPX2	coding	0.533096	5.61673e-20	high is worse
ENSG00000130520	LSM4	coding	0.414854	7.12908e-20	high is worse
ENSG00000170606	HSPA4	coding	0.419334	8.21067e-20	high is worse
ENSG00000058600	POLR3E	coding	0.571957	8.94996e-20	high is worse
ENSG00000134333	LDHA	coding	0.45187	9.49228e-20	high is worse
ENSG00000119285	HEATR1	coding	0.5948	9.56913e-20	high is worse
ENSG00000112996	MRPS30	coding	0.283891	9.91565e-20	high is worse
ENSG00000143493	INTS7	coding	0.560774	9.93543e-20	high is worse
ENSG00000181026	AEN	coding	0.33116	1.01435e-19	high is worse
ENSG00000141510	TP53	coding	0.463661	1.0824e-19	high is worse
ENSG00000122140	MRPS2	coding	0.290646	1.08343e-19	high is worse
ENSG00000103356	EARS2	coding	0.375391	1.47886e-19	high is worse
ENSG00000004961	HCCS	coding	0.396877	2.71757e-19	high is worse
ENSG00000136261	BZW2	coding	0.464739	3.46196e-19	high is worse
ENSG00000086712	TXLNG	coding	0.284298	3.57191e-19	high is worse
ENSG00000143799	PARP1	coding	0.571776	3.71406e-19	high is worse
ENSG00000168495	POLR3D	coding	0.189241	4.6202e-19	high is worse
ENSG00000114767	RRP9	coding	0.602028	5.13324e-19	high is worse
ENSG00000214160	ALG3	coding	0.510575	5.4746e-19	high is worse
ENSG00000167325	RRM1	coding	0.540506	5.88506e-19	high is worse
ENSG00000146670	CDCA5	coding	0.358508	6.00207e-19	high is worse
ENSG00000140525	FANCI	coding	0.622552	6.97436e-19	high is worse
ENSG00000010292	NCAPD2	coding	0.560297	7.18082e-19	high is worse
ENSG00000160688	FLAD1	coding	0.53957	9.17488e-19	high is worse
ENSG00000106628	POLD2	coding	0.673079	9.90166e-19	high is worse
ENSG00000164163	ABCE1	coding	0.342208	1.12863e-18	high is worse
ENSG00000136891	TEX10	coding	0.639807	1.60399e-18	high is worse
ENSG00000163811	WDR43	coding	0.393798	2.23524e-18	high is worse
ENSG00000147274	RBMX	coding	0.288039	2.24339e-18	high is worse
ENSG00000117724	CENPF	coding	0.505253	5.20844e-18	high is worse
ENSG00000205339	IPO7	coding	0.417663	6.01549e-18	high is worse
ENSG00000177889	UBE2N	coding	0.213824	6.44861e-18	high is worse
ENSG00000125651	GTF2F1	coding	0.534327	8.02738e-18	high is worse
ENSG00000160200	CBS	coding	0.453636	8.54266e-18	high is worse
ENSG00000124207	CSE1L	coding	0.574296	1.18079e-17	high is worse
ENSG00000187555	USP7	coding	0.523046	1.27915e-17	high is worse
ENSG00000257103	LSM14A	coding	0.350269	1.30422e-17	high is worse
ENSG00000163938	GNL3	coding	0.357709	1.39996e-17	high is worse
ENSG00000164045	CDC25A	coding	0.4542	1.55292e-17	high is worse
ENSG00000117593	DARS2	coding	0.556778	1.71806e-17	high is worse
ENSG00000113569	NUP155	coding	0.5646	1.88506e-17	high is worse
ENSG00000169813	HNRNPF	coding	0.473171	2.44724e-17	high is worse
ENSG00000120889	TNFRSF10B	coding	0.287169	3.63312e-17	high is worse
ENSG00000176087	SLC35A4	coding	0.288765	3.67157e-17	high is worse
ENSG00000125912	NCLN	coding	0.315052	3.7027e-17	high is worse
ENSG00000119596	YLPM1	coding	0.568422	4.58514e-17	high is worse
ENSG00000159399	HK2	coding	0.347798	5.37655e-17	high is worse
ENSG00000065150	IPO5	coding	0.450149	5.59494e-17	high is worse
ENSG00000147140	NONO	coding	0.409468	5.66626e-17	high is worse
ENSG00000116455	WDR77	coding	0.223984	5.67389e-17	high is worse
ENSG00000075131	TIPIN	coding	0.390995	7.51459e-17	high is worse
ENSG00000103495	MAZ	coding	0.399538	7.62559e-17	high is worse
ENSG00000123485	HJURP	coding	0.568372	1.0451e-16	high is worse
ENSG00000185252	ZNF74	coding	0.363499	1.0501e-16	high is worse
ENSG00000160131	VMA21	coding	0.121047	1.14408e-16	high is worse
ENSG00000140854	KATNB1	coding	0.482927	1.28473e-16	high is worse
ENSG00000114942	EEF1B2	coding	0.663717	1.62669e-16	high is worse
ENSG00000011376	LARS2	coding	0.453171	1.79936e-16	high is worse
ENSG00000092199	HNRNPC	coding	0.288649	1.85983e-16	high is worse
ENSG00000110931	CAMKK2	coding	0.354752	1.87674e-16	high is worse
ENSG00000112118	MCM3	coding	0.468531	2.46758e-16	high is worse
ENSG00000184281	TSSC4	coding	0.613816	2.75977e-16	high is worse
ENSG00000145216	FIP1L1	coding	0.532434	2.86385e-16	high is worse
ENSG00000115827	DCAF17	coding	0.167611	2.93904e-16	high is worse
ENSG00000120802	TMPO	coding	0.40257	2.9777e-16	high is worse
ENSG00000186185	KIF18B	coding	0.420092	3.04153e-16	high is worse
ENSG00000063046	EIF4B	coding	0.28599	3.13046e-16	high is worse
ENSG00000158545	ZC3H18	coding	0.497132	3.30012e-16	high is worse
ENSG00000164118	CEP44	coding	0.313741	3.31118e-16	high is worse
ENSG00000178904	DPY19L3	coding	0.297577	3.88036e-16	high is worse
ENSG00000169710	FASN	coding	0.574276	5.08325e-16	high is worse
ENSG00000168003	SLC3A2	coding	0.433302	6.09367e-16	high is worse
ENSG00000106344	RBM28	coding	0.413276	6.43255e-16	high is worse
ENSG00000198826	ARHGAP11A	coding	0.53775	7.07543e-16	high is worse
ENSG00000267855	NDUFA7	coding	0.321874	8.4212e-16	high is worse
ENSG00000109332	UBE2D3	coding	0.192051	8.75749e-16	high is worse
ENSG00000078140	UBE2K	coding	0.14926	9.06705e-16	high is worse
ENSG00000135829	DHX9	coding	0.56121	1.04118e-15	high is worse
ENSG00000198554	WDHD1	coding	0.374995	1.05848e-15	high is worse
ENSG00000079999	KEAP1	coding	0.552006	1.29807e-15	high is worse
ENSG00000285053	TBCE	coding	0.37074	1.47598e-15	high is worse
ENSG00000116062	MSH6	coding	0.652072	1.51704e-15	high is worse
ENSG00000136937	NCBP1	coding	0.462673	1.57065e-15	high is worse
ENSG00000176619	LMNB2	coding	0.345252	1.67332e-15	high is worse
ENSG00000164117	FBXO8	coding	0.371962	1.68822e-15	high is worse
ENSG00000132182	NUP210	coding	0.552864	1.7532e-15	high is worse
ENSG00000163807	KIAA1143	coding	0.144553	1.75905e-15	high is worse
ENSG00000163714	U2SURP	coding	0.324378	1.96452e-15	high is worse
ENSG00000183207	RUVBL2	coding	0.576644	1.97905e-15	high is worse
ENSG00000129351	ILF3	coding	0.357934	2.02907e-15	high is worse
ENSG00000100714	MTHFD1	coding	0.570925	2.59801e-15	high is worse
ENSG00000179262	RAD23A	coding	0.533686	2.77259e-15	high is worse
ENSG00000147224	PRPS1	coding	0.411086	2.77269e-15	high is worse
ENSG00000079246	XRCC5	coding	0.479911	2.82989e-15	high is worse
ENSG00000253729	PRKDC	coding	0.543486	3.02923e-15	high is worse
ENSG00000182199	SHMT2	coding	0.552477	3.07796e-15	high is worse
ENSG00000099901	RANBP1	coding	0.389049	3.61759e-15	high is worse
ENSG00000178921	PFAS	coding	0.474717	3.61832e-15	high is worse
ENSG00000114346	ECT2	coding	0.515909	4.005e-15	high is worse
ENSG00000010165	METTL13	coding	0.502443	4.70731e-15	high is worse
ENSG00000153147	SMARCA5	coding	0.442635	6.51692e-15	high is worse
ENSG00000117360	PRPF3	coding	0.45811	7.17634e-15	high is worse
ENSG00000153944	MSI2	coding	0.296336	7.24789e-15	high is worse
ENSG00000067533	RRP15	coding	0.204454	7.56799e-15	high is worse
ENSG00000103148	NPRL3	coding	0.474042	9.25416e-15	high is worse
ENSG00000153989	NUS1	coding	0.229663	9.78879e-15	high is worse
ENSG00000232956	SNHG15	non_coding	0.246132	1.01677e-14	high is worse
ENSG00000085491	SLC25A24	coding	0.274583	1.17704e-14	high is worse
ENSG00000108829	LRRC59	coding	0.263854	1.17904e-14	high is worse
ENSG00000163468	CCT3	coding	0.55348	1.24187e-14	high is worse
ENSG00000127616	SMARCA4	coding	0.703452	1.42967e-14	high is worse
ENSG00000131652	THOC6	coding	0.56931	1.46685e-14	high is worse
ENSG00000067704	IARS2	coding	0.525927	1.57594e-14	high is worse
ENSG00000110660	SLC35F2	coding	0.44591	1.91513e-14	high is worse
ENSG00000138074	SLC5A6	coding	0.449096	2.09472e-14	high is worse
ENSG00000196562	SULF2	coding	0.661119	2.62087e-14	high is worse
ENSG00000049449	RCN1	coding	0.363984	3.2364e-14	high is worse
ENSG00000184216	IRAK1	coding	0.476435	3.90202e-14	high is worse
ENSG00000163629	PTPN13	coding	0.480716	4.12284e-14	high is worse
ENSG00000153207	AHCTF1	coding	0.622884	4.5525e-14	high is worse
ENSG00000075914	EXOSC7	coding	0.553635	4.75854e-14	high is worse
ENSG00000072756	TRNT1	coding	0.471492	5.09937e-14	high is worse
ENSG00000169679	BUB1	coding	0.427212	5.41107e-14	high is worse
ENSG00000204209	DAXX	coding	0.489148	5.53597e-14	high is worse
ENSG00000099817	POLR2E	coding	0.334776	5.89857e-14	high is worse
ENSG00000149485	FADS1	coding	0.275103	5.9615e-14	high is worse
ENSG00000113048	MRPS27	coding	0.406591	6.72395e-14	high is worse
ENSG00000180198	RCC1	coding	0.375342	9.38266e-14	high is worse
ENSG00000174173	TRMT10C	coding	0.4806	9.47057e-14	high is worse
ENSG00000125107	CNOT1	coding	0.636565	9.63481e-14	high is worse
ENSG00000111605	CPSF6	coding	0.248001	1.02968e-13	high is worse
ENSG00000168411	RFWD3	coding	0.345817	1.05056e-13	high is worse
ENSG00000156304	SCAF4	coding	0.60796	1.31857e-13	high is worse
ENSG00000120800	UTP20	coding	0.605923	1.31913e-13	high is worse
ENSG00000130707	ASS1	coding	0.401647	1.36242e-13	high is worse
ENSG00000160633	SAFB	coding	0.505315	1.58534e-13	high is worse
ENSG00000156261	CCT8	coding	0.485411	1.64345e-13	high is worse
ENSG00000135521	LTV1	coding	0.337443	1.79308e-13	high is worse
ENSG00000131844	MCCC2	coding	0.378005	1.911e-13	high is worse
ENSG00000132341	RAN	coding	0.22092	1.93807e-13	high is worse
ENSG00000107937	GTPBP4	coding	0.537366	2.33522e-13	high is worse
ENSG00000165392	WRN	coding	0.549803	2.58148e-13	high is worse
ENSG00000100029	PES1	coding	0.439593	2.71677e-13	high is worse
ENSG00000085552	IGSF9	coding	0.573568	2.84948e-13	high is worse
ENSG00000153107	ANAPC1	coding	0.600708	2.88408e-13	high is worse
ENSG00000125630	POLR1B	coding	0.517856	2.94887e-13	high is worse
ENSG00000125459	MSTO1	coding	0.375511	3.32281e-13	high is worse
ENSG00000160679	CHTOP	coding	0.222826	3.66865e-13	high is worse
ENSG00000035928	RFC1	coding	0.491852	4.4607e-13	high is worse
ENSG00000198700	IPO9	coding	0.509784	4.48135e-13	high is worse
ENSG00000111716	LDHB	coding	0.422124	4.85373e-13	high is worse
ENSG00000102144	PGK1	coding	0.33274	5.19844e-13	high is worse
ENSG00000035141	FAM136A	coding	0.330744	5.35912e-13	high is worse
ENSG00000065183	WDR3	coding	0.50298	5.90902e-13	high is worse
ENSG00000137807	KIF23	coding	0.548364	6.20547e-13	high is worse
ENSG00000163808	KIF15	coding	0.373098	6.43431e-13	high is worse
ENSG00000172893	DHCR7	coding	0.470083	6.59494e-13	high is worse
ENSG00000105176	URI1	coding	0.457308	6.63503e-13	high is worse
ENSG00000108588	CCDC47	coding	0.332419	8.34895e-13	high is worse
ENSG00000012048	BRCA1	coding	0.532959	8.5164e-13	high is worse
ENSG00000131778	CHD1L	coding	0.539964	8.59998e-13	high is worse
ENSG00000174720	LARP7	coding	0.697784	9.28803e-13	high is worse
ENSG00000130165	ELOF1	non_coding	0.734513	9.54458e-13	high is worse
ENSG00000006194	ZNF263	coding	0.462621	1.16833e-12	high is worse
ENSG00000143321	HDGF	coding	0.427382	1.19723e-12	high is worse
ENSG00000170448	NFXL1	coding	0.44285	1.23207e-12	high is worse
ENSG00000166123	GPT2	coding	0.366925	1.50618e-12	high is worse
ENSG00000167291	TBC1D16	coding	0.360398	1.54538e-12	high is worse
ENSG00000108179	PPIF	coding	0.325382	1.57523e-12	high is worse
ENSG00000189091	SF3B3	coding	0.471078	1.59002e-12	high is worse
ENSG00000121579	NAA50	coding	0.192493	1.72713e-12	high is worse
ENSG00000167635	ZNF146	coding	0.228855	1.79578e-12	high is worse
ENSG00000170144	HNRNPA3	coding	0.216368	1.92771e-12	high is worse
ENSG00000133195	SLC39A11	coding	0.292063	2.00223e-12	high is worse
ENSG00000174695	TMEM167A	coding	0.138416	2.08712e-12	high is worse
ENSG00000168546	GFRA2	coding	0.314887	2.10683e-12	high is worse
ENSG00000173726	TOMM20	coding	0.150513	2.93987e-12	high is worse
ENSG00000123562	MORF4L2	coding	0.41339	3.0547e-12	high is worse
ENSG00000116679	IVNS1ABP	coding	0.334614	3.33818e-12	high is worse
ENSG00000147955	SIGMAR1	coding	0.285297	3.39517e-12	high is worse
ENSG00000004478	FKBP4	coding	0.444501	3.96631e-12	high is worse
ENSG00000127580	WDR24	coding	0.384381	4.18634e-12	high is worse
ENSG00000165733	BMS1	coding	0.450382	5.22082e-12	high is worse
ENSG00000124164	VAPB	coding	0.214909	5.55536e-12	high is worse
ENSG00000134375	TIMM17A	coding	0.208851	9.83226e-12	high is worse
ENSG00000164076	CAMKV	coding	0.282516	1.02452e-11	high is worse
ENSG00000131368	MRPS25	coding	0.104878	1.05569e-11	high is worse
ENSG00000114867	EIF4G1	coding	0.625265	1.07216e-11	high is worse
ENSG00000160767	FAM189B	coding	0.570117	1.27315e-11	high is worse
ENSG00000198301	SDAD1	coding	0.493096	1.41372e-11	high is worse
ENSG00000164620	RELL2	coding	0.386285	1.9109e-11	high is worse
ENSG00000086200	IPO11	coding	0.496005	1.94882e-11	high is worse
ENSG00000185344	ATP6V0A2	coding	0.27873	2.53185e-11	high is worse
ENSG00000136463	TACO1	coding	0.46435	2.76291e-11	high is worse
ENSG00000104549	SQLE	coding	0.522326	3.01719e-11	high is worse
ENSG00000143401	ANP32E	coding	0.264268	3.55958e-11	high is worse
ENSG00000130159	ECSIT	coding	0.542226	4.20097e-11	high is worse
ENSG00000102910	LONP2	coding	0.581778	4.89762e-11	high is worse
ENSG00000114850	SSR3	coding	0.4455	5.07389e-11	high is worse
ENSG00000167658	EEF2	coding	0.680436	6.08696e-11	high is worse
ENSG00000126261	UBA2	coding	0.483526	6.64352e-11	high is worse
ENSG00000182944	EWSR1	coding	0.355159	8.15101e-11	high is worse
ENSG00000165732	DDX21	coding	0.340198	9.71441e-11	high is worse
ENSG00000138160	KIF11	coding	0.517689	1.40231e-10	high is worse
ENSG00000105193	RPS16	coding	0.31986	1.41025e-10	high is worse
ENSG00000125166	GOT2	coding	0.35339	1.45137e-10	high is worse
ENSG00000265241	RBM8A	coding	0.169419	1.47767e-10	high is worse
ENSG00000137055	PLAA	coding	0.559735	1.52505e-10	high is worse
ENSG00000163319	MRPS18C	coding	0.266076	1.53818e-10	high is worse
ENSG00000099821	POLRMT	coding	0.66636	1.5876e-10	high is worse
ENSG00000124444	ZNF576	coding	0.42408	1.63307e-10	high is worse
ENSG00000099194	SCD	coding	0.229184	1.76354e-10	high is worse
ENSG00000144231	POLR2D	coding	0.152297	1.81655e-10	high is worse
ENSG00000163904	SENP2	coding	0.422267	2.05459e-10	high is worse
ENSG00000138035	PNPT1	coding	0.522631	2.2123e-10	high is worse
ENSG00000120533	ENY2	non_coding	0.200374	2.27928e-10	high is worse
ENSG00000164099	PRSS12	coding	0.286898	2.28026e-10	high is worse
ENSG00000177108	ZDHHC22	coding	0.190733	2.38578e-10	high is worse
ENSG00000164292	RHOBTB3	coding	0.383012	2.41695e-10	high is worse
ENSG00000136527	TRA2B	non_coding	0.287635	2.64065e-10	high is worse
ENSG00000197111	PCBP2	coding	0.441046	2.67365e-10	high is worse
ENSG00000140350	ANP32A	coding	0.279586	2.84411e-10	high is worse
ENSG00000115677	HDLBP	coding	0.507154	3.00975e-10	high is worse
ENSG00000138750	NUP54	coding	0.482186	3.02228e-10	high is worse
ENSG00000005801	ZNF195	coding	0.38847	3.02818e-10	high is worse
ENSG00000198040	ZNF84	coding	0.363302	3.53596e-10	high is worse
ENSG00000142230	SAE1	coding	0.370841	4.81644e-10	high is worse
ENSG00000135387	CAPRIN1	coding	0.391267	4.91439e-10	high is worse
ENSG00000156502	SUPV3L1	coding	0.467647	6.01705e-10	high is worse
ENSG00000100813	ACIN1	coding	0.339694	6.07938e-10	high is worse
ENSG00000058262	SEC61A1	coding	0.320204	6.96067e-10	high is worse
ENSG00000094916	CBX5	coding	0.156358	6.98208e-10	high is worse
ENSG00000198162	MAN1A2	coding	0.249735	7.33478e-10	high is worse
ENSG00000113810	SMC4	coding	0.446722	7.51641e-10	high is worse
ENSG00000160818	GPATCH4	coding	0.309389	7.73692e-10	high is worse
ENSG00000112742	TTK	coding	0.589943	8.00869e-10	high is worse
ENSG00000213380	COG8	coding	0.458932	8.16651e-10	high is worse
ENSG00000178035	IMPDH2	coding	0.573374	9.11492e-10	high is worse
ENSG00000101150	TPD52L2	coding	0.189359	1.00133e-09	high is worse
ENSG00000153187	HNRNPU	coding	0.387374	1.00139e-09	high is worse
ENSG00000182973	CNOT10	coding	0.567327	1.01512e-09	high is worse
ENSG00000158417	EIF5B	coding	0.476118	1.01816e-09	high is worse
ENSG00000173473	SMARCC1	coding	0.270769	1.02335e-09	high is worse
ENSG00000196950	SLC39A10	coding	0.348378	1.07348e-09	high is worse
ENSG00000039560	RAI14	coding	0.434495	1.17489e-09	high is worse
ENSG00000089048	ESF1	coding	0.410799	1.24758e-09	high is worse
ENSG00000132792	CTNNBL1	coding	0.604662	1.38077e-09	high is worse
ENSG00000254986	DPP3	coding	0.573712	1.47128e-09	high is worse
ENSG00000121892	PDS5A	coding	0.422067	1.59623e-09	high is worse
ENSG00000204351	SKIV2L	coding	0.584722	1.75048e-09	high is worse
ENSG00000150961	SEC24D	coding	0.540528	2.11482e-09	high is worse
ENSG00000130741	EIF2S3	coding	0.332013	2.18267e-09	high is worse
ENSG00000134874	DZIP1	coding	0.41325	2.49693e-09	high is worse
ENSG00000140905	GCSH	coding	0.292509	2.51427e-09	high is worse
ENSG00000109919	MTCH2	coding	0.348353	2.67472e-09	high is worse
ENSG00000144736	SHQ1	coding	0.451807	2.6854e-09	high is worse
ENSG00000089280	FUS	coding	0.2236	2.80936e-09	high is worse
ENSG00000161654	LSM12	coding	0.227029	2.8211e-09	high is worse
ENSG00000089597	GANAB	coding	0.499753	3.37689e-09	high is worse
ENSG00000160193	WDR4	coding	0.416752	3.7062e-09	high is worse
ENSG00000072571	HMMR	coding	0.494629	3.84526e-09	high is worse
ENSG00000126012	KDM5C	coding	0.596414	4.28045e-09	high is worse
ENSG00000105323	HNRNPUL1	coding	0.515864	4.29016e-09	high is worse
ENSG00000144381	HSPD1	coding	0.461213	4.30945e-09	high is worse
ENSG00000163104	SMARCAD1	coding	0.451722	4.39257e-09	high is worse
ENSG00000151849	CENPJ	coding	0.486289	4.69969e-09	high is worse
ENSG00000146731	CCT6A	coding	0.496422	4.95167e-09	high is worse
ENSG00000156802	ATAD2	coding	0.512197	5.12714e-09	high is worse
ENSG00000136100	VPS36	coding	0.210784	5.33522e-09	high is worse
ENSG00000164244	PRRC1	coding	0.289678	5.67093e-09	high is worse
ENSG00000198931	APRT	coding	0.600555	6.26621e-09	high is worse
ENSG00000117543	DPH5	coding	0.375466	6.75021e-09	high is worse
ENSG00000167657	DAPK3	coding	0.746711	7.32891e-09	high is worse
ENSG00000143420	ENSA	coding	0.344032	7.89634e-09	high is worse
ENSG00000166889	PATL1	coding	0.355238	8.36111e-09	high is worse
ENSG00000161800	RACGAP1	coding	0.505033	8.3622e-09	high is worse
ENSG00000204070	SYS1	coding	0.599617	8.42841e-09	high is worse
ENSG00000136270	TBRG4	coding	0.35668	9.33036e-09	high is worse
ENSG00000113013	HSPA9	coding	0.432211	9.36703e-09	high is worse
ENSG00000119725	ZNF410	coding	0.421827	1.03571e-08	high is worse
ENSG00000121390	PSPC1	coding	0.556898	1.05308e-08	high is worse
ENSG00000116096	SPR	coding	0.566186	1.07888e-08	high is worse
ENSG00000184432	COPB2	coding	0.437865	1.10009e-08	high is worse
ENSG00000101266	CSNK2A1	coding	0.339112	1.10607e-08	high is worse
ENSG00000004455	AK2	coding	0.228201	1.12044e-08	high is worse
ENSG00000100142	POLR2F	coding	0.215026	1.1398e-08	high is worse
ENSG00000125870	SNRPB2	coding	0.441277	1.33248e-08	high is worse
ENSG00000001497	LAS1L	coding	0.424299	1.33371e-08	high is worse
ENSG00000165916	PSMC3	coding	0.675213	1.44535e-08	high is worse
ENSG00000149792	MRPL49	coding	0.284776	1.4632e-08	high is worse
ENSG00000104969	SGTA	coding	0.322162	1.46427e-08	high is worse
ENSG00000146109	ABT1	coding	0.349166	1.47211e-08	high is worse
ENSG00000141552	ANAPC11	non_coding	0.390819	1.47683e-08	high is worse
ENSG00000105576	TNPO2	coding	0.366721	1.60069e-08	high is worse
ENSG00000100726	TELO2	coding	0.544922	1.75068e-08	high is worse
ENSG00000151779	NBAS	coding	0.625658	1.76603e-08	high is worse
ENSG00000067225	PKM	coding	0.373284	1.77974e-08	high is worse
ENSG00000131653	TRAF7	coding	0.427768	1.84318e-08	high is worse
ENSG00000182628	SKA2	coding	0.301005	1.9412e-08	high is worse
ENSG00000171469	ZNF561	coding	0.284302	2.20988e-08	high is worse
ENSG00000156374	PCGF6	coding	0.382152	2.28533e-08	high is worse
ENSG00000152767	FARP1	coding	0.50283	2.34803e-08	high is worse
ENSG00000092853	CLSPN	coding	0.286176	2.45449e-08	high is worse
ENSG00000115241	PPM1G	coding	0.568908	2.57751e-08	high is worse
ENSG00000062485	CS	coding	0.343193	2.82769e-08	high is worse
ENSG00000090520	DNAJB11	coding	0.358505	2.90101e-08	high is worse
ENSG00000138182	KIF20B	coding	0.300834	3.13478e-08	high is worse
ENSG00000143612	C1orf43	coding	0.378831	3.99942e-08	high is worse
ENSG00000131475	VPS25	coding	0.301202	4.21065e-08	high is worse
ENSG00000109606	DHX15	coding	0.477057	4.27343e-08	high is worse
ENSG00000161526	SAP30BP	coding	0.269608	4.41064e-08	high is worse
ENSG00000134882	UBAC2	coding	0.346857	4.61483e-08	high is worse
ENSG00000070087	PFN2	coding	0.291446	4.8703e-08	high is worse
ENSG00000105778	AVL9	coding	0.246178	4.89427e-08	high is worse
ENSG00000165533	TTC8	coding	0.498351	5.40837e-08	high is worse
ENSG00000001167	NFYA	coding	0.228316	5.57302e-08	high is worse
ENSG00000070814	TCOF1	coding	0.405001	5.75011e-08	high is worse
ENSG00000085721	RRN3	coding	0.359999	5.80753e-08	high is worse
ENSG00000011485	PPP5C	coding	0.511726	6.29182e-08	high is worse
ENSG00000175216	CKAP5	coding	0.603178	6.692e-08	high is worse
ENSG00000180329	CCDC43	coding	0.202146	7.03972e-08	high is worse
ENSG00000183751	TBL3	coding	0.422494	7.57295e-08	high is worse
ENSG00000184840	TMED9	coding	0.492213	7.65411e-08	high is worse
ENSG00000134014	ELP3	coding	0.46562	7.90715e-08	high is worse
ENSG00000136450	SRSF1	coding	0.213713	8.08489e-08	high is worse
ENSG00000113649	TCERG1	coding	0.479825	8.96932e-08	high is worse
ENSG00000154920	EME1	coding	0.423892	9.60567e-08	high is worse
ENSG00000068120	COASY	coding	0.410049	9.61342e-08	high is worse
ENSG00000183576	SETD3	coding	0.546244	9.6401e-08	high is worse
ENSG00000133119	RFC3	coding	0.312133	9.66846e-08	high is worse
ENSG00000100722	ZC3H14	coding	0.513665	9.78361e-08	high is worse
ENSG00000110713	NUP98	coding	0.57005	1.2299e-07	high is worse
ENSG00000110711	AIP	coding	0.531401	1.31936e-07	high is worse
ENSG00000167881	SRP68	coding	0.52126	1.34977e-07	high is worse
ENSG00000101811	CSTF2	coding	0.459043	1.40677e-07	high is worse
ENSG00000104738	MCM4	coding	0.555429	1.41809e-07	high is worse
ENSG00000101294	HM13	coding	0.34556	1.45731e-07	high is worse
ENSG00000131747	TOP2A	coding	0.380938	1.54138e-07	high is worse
ENSG00000173145	NOC3L	coding	0.53817	1.66191e-07	high is worse
ENSG00000142856	ITGB3BP	coding	0.310135	1.80528e-07	high is worse
ENSG00000150753	CCT5	coding	0.528875	2.00725e-07	high is worse
ENSG00000047410	TPR	coding	0.557901	2.01261e-07	high is worse
ENSG00000163029	SMC6	coding	0.357197	2.05289e-07	high is worse
ENSG00000095906	NUBP2	coding	0.561414	2.31787e-07	high is worse
ENSG00000151503	NCAPD3	coding	0.625483	2.97572e-07	high is worse
ENSG00000166226	CCT2	coding	0.577385	3.31204e-07	high is worse
ENSG00000166206	GABRB3	coding	0.249869	3.34676e-07	high is worse
ENSG00000144524	COPS7B	coding	0.400319	3.56848e-07	high is worse
ENSG00000130175	PRKCSH	coding	0.530235	3.84433e-07	high is worse
ENSG00000213390	ARHGAP19	coding	0.228266	3.88948e-07	high is worse
ENSG00000106603	COA1	coding	0.152095	4.10349e-07	high is worse
ENSG00000108788	MLX	coding	0.23987	4.18652e-07	high is worse
ENSG00000162613	FUBP1	coding	0.299419	4.22836e-07	high is worse
ENSG00000140988	RPS2	coding	0.341842	4.47248e-07	high is worse
ENSG00000148730	EIF4EBP2	coding	0.10701	5.47801e-07	high is worse
ENSG00000116906	GNPAT	coding	0.515053	5.67485e-07	high is worse
ENSG00000108883	EFTUD2	coding	0.521932	6.05177e-07	high is worse
ENSG00000041802	LSG1	coding	0.338857	6.15355e-07	high is worse
ENSG00000057608	GDI2	coding	0.476731	6.20484e-07	high is worse
ENSG00000145907	G3BP1	coding	0.332886	6.24958e-07	high is worse
ENSG00000111785	RIC8B	coding	0.450466	6.37358e-07	high is worse
ENSG00000129559	NEDD8	non_coding	0.496933	6.66848e-07	high is worse
ENSG00000154767	XPC	coding	0.497928	7.27196e-07	high is worse
ENSG00000175274	TP53I11	coding	0.22222	7.4948e-07	high is worse
ENSG00000162244	RPL29	coding	0.646341	7.60344e-07	high is worse
ENSG00000052749	RRP12	coding	0.639095	7.6294e-07	high is worse
ENSG00000135679	MDM2	coding	0.294004	7.81215e-07	high is worse
ENSG00000221914	PPP2R2A	coding	0.348738	7.85263e-07	high is worse
ENSG00000134247	PTGFRN	coding	0.265085	7.95307e-07	high is worse
ENSG00000122566	HNRNPA2B1	coding	0.390465	1.03438e-06	high is worse
ENSG00000100604	CHGA	coding	0.420351	1.20503e-06	high is worse
ENSG00000102362	SYTL4	coding	0.440987	1.26655e-06	high is worse
ENSG00000198901	PRC1	coding	0.381744	1.2934e-06	high is worse
ENSG00000087245	MMP2	coding	0.435368	1.35611e-06	high is worse
ENSG00000198042	MAK16	coding	0.212249	1.40535e-06	high is worse
ENSG00000135316	SYNCRIP	coding	0.329762	1.46616e-06	high is worse
ENSG00000185825	BCAP31	coding	0.422251	1.46832e-06	high is worse
ENSG00000164466	SFXN1	coding	0.322796	1.47118e-06	high is worse
ENSG00000121957	GPSM2	coding	0.535308	1.50949e-06	high is worse
ENSG00000103429	BFAR	coding	0.49824	1.64454e-06	high is worse
ENSG00000136068	FLNB	coding	0.436745	1.6475e-06	high is worse
ENSG00000205937	RNPS1	coding	0.382832	1.67167e-06	high is worse
ENSG00000101224	CDC25B	coding	0.505528	1.77377e-06	high is worse
ENSG00000109066	TMEM104	coding	0.334509	2.06898e-06	high is worse
ENSG00000155189	AGPAT5	coding	0.238469	2.10109e-06	high is worse
ENSG00000089876	DHX32	coding	0.662662	2.18032e-06	high is worse
ENSG00000185686	PRAME	coding	0.516842	2.33662e-06	high is worse
ENSG00000006712	PAF1	coding	0.520279	2.50418e-06	high is worse
ENSG00000102100	SLC35A2	coding	0.40755	2.50443e-06	high is worse
ENSG00000198900	TOP1	coding	0.455514	2.53638e-06	high is worse
ENSG00000047315	POLR2B	coding	0.586989	2.60098e-06	high is worse
ENSG00000182022	CHST15	coding	0.299108	2.76579e-06	high is worse
ENSG00000165512	ZNF22	coding	0.302294	2.83208e-06	high is worse
ENSG00000087365	SF3B2	coding	0.56293	2.8404e-06	high is worse
ENSG00000103540	CCP110	coding	0.372659	2.93849e-06	high is worse
ENSG00000182872	RBM10	coding	0.573469	3.16589e-06	high is worse
ENSG00000109689	STIM2	coding	0.456012	3.23015e-06	high is worse
ENSG00000273749	CYFIP1	coding	0.643141	3.46563e-06	high is worse
ENSG00000181789	COPG1	coding	0.580801	3.70592e-06	high is worse
ENSG00000078061	ARAF	coding	0.513738	3.76216e-06	high is worse
ENSG00000134900	TPP2	coding	0.48552	3.79305e-06	high is worse
ENSG00000072041	SLC6A15	coding	0.356865	3.84277e-06	high is worse
ENSG00000181541	MAB21L2	coding	0.59785	3.86586e-06	high is worse
ENSG00000138674	SEC31A	coding	0.575952	3.87509e-06	high is worse
ENSG00000115207	GTF3C2	coding	0.497769	3.93083e-06	high is worse
ENSG00000030066	NUP160	coding	0.514433	4.62995e-06	high is worse
ENSG00000102054	RBBP7	coding	0.37581	4.75886e-06	high is worse
ENSG00000132612	VPS4A	coding	0.357885	4.83619e-06	high is worse
ENSG00000179119	SPTY2D1	coding	0.253698	4.8616e-06	high is worse
ENSG00000143621	ILF2	coding	0.39622	5.14273e-06	high is worse
ENSG00000102225	CDK16	coding	0.367617	5.43881e-06	high is worse
ENSG00000085872	CHERP	coding	0.451919	5.50737e-06	high is worse
ENSG00000109189	USP46	coding	0.184944	6.05157e-06	high is worse
ENSG00000121057	AKAP1	coding	0.47856	6.33153e-06	high is worse
ENSG00000065268	WDR18	coding	0.331334	6.74568e-06	high is worse
ENSG00000092439	TRPM7	coding	0.511677	7.64746e-06	high is worse
ENSG00000162521	RBBP4	coding	0.272666	7.9122e-06	high is worse
ENSG00000168615	ADAM9	coding	0.397462	8.248e-06	high is worse
ENSG00000097046	CDC7	coding	0.44796	8.33371e-06	high is worse
ENSG00000256525	POLG2	coding	0.330073	8.91011e-06	high is worse
ENSG00000071859	FAM50A	coding	0.710188	9.15834e-06	high is worse
ENSG00000173960	UBXN2A	coding	0.279264	9.74337e-06	high is worse
ENSG00000082516	GEMIN5	coding	0.462287	1.13243e-05	high is worse
ENSG00000196850	PPTC7	coding	0.144491	1.19118e-05	high is worse
ENSG00000169223	LMAN2	coding	0.561463	1.19735e-05	high is worse
ENSG00000134759	ELP2	coding	0.50635	1.29918e-05	high is worse
ENSG00000130985	UBA1	coding	0.596942	1.40835e-05	high is worse
ENSG00000132953	XPO4	coding	0.402101	1.43469e-05	high is worse
ENSG00000146918	NCAPG2	coding	0.552082	1.47129e-05	high is worse
ENSG00000136824	SMC2	coding	0.384859	1.47603e-05	high is worse
ENSG00000160410	SHKBP1	coding	0.508245	1.56182e-05	high is worse
ENSG00000115484	CCT4	coding	0.501294	1.66845e-05	high is worse
ENSG00000164932	CTHRC1	coding	0.324902	1.74843e-05	high is worse
ENSG00000198952	SMG5	coding	0.494228	1.81376e-05	high is worse
ENSG00000086598	TMED2	coding	0.23482	1.82516e-05	high is worse
ENSG00000103932	RPAP1	coding	0.610838	2.04062e-05	high is worse
ENSG00000162129	CLPB	coding	0.352321	2.4557e-05	high is worse
ENSG00000111530	CAND1	coding	0.593202	2.4894e-05	high is worse
ENSG00000105220	GPI	coding	0.493022	2.61505e-05	high is worse
ENSG00000167130	DOLPP1	coding	0.275964	2.62182e-05	high is worse
ENSG00000091527	CDV3	coding	0.178067	2.79922e-05	high is worse
ENSG00000168883	USP39	coding	0.457038	2.94945e-05	high is worse
ENSG00000175166	PSMD2	coding	0.475744	3.00373e-05	high is worse
ENSG00000096063	SRPK1	coding	0.39232	3.04811e-05	high is worse
ENSG00000114744	COMMD2	coding	0.25545	3.06787e-05	high is worse
ENSG00000095002	MSH2	coding	0.578062	3.19825e-05	high is worse
ENSG00000239306	RBM14	coding	0.395099	3.23011e-05	high is worse
ENSG00000163297	ANTXR2	coding	0.281951	3.38429e-05	high is worse
ENSG00000196510	ANAPC7	coding	0.481207	3.50263e-05	high is worse
ENSG00000162607	USP1	coding	0.469646	3.86474e-05	high is worse
ENSG00000085760	MTIF2	coding	0.620647	4.00596e-05	high is worse
ENSG00000141522	ARHGDIA	coding	0.371124	4.06398e-05	high is worse
ENSG00000082898	XPO1	coding	0.584735	4.34492e-05	high is worse
ENSG00000138399	FASTKD1	coding	0.541583	4.47865e-05	high is worse
ENSG00000077235	GTF3C1	coding	0.588407	4.63661e-05	high is worse
ENSG00000114503	NCBP2	coding	0.17807	4.99859e-05	high is worse
ENSG00000179988	PSTK	coding	0.230372	5.01968e-05	high is worse
ENSG00000162191	UBXN1	coding	0.431852	5.15151e-05	high is worse
ENSG00000143157	POGK	coding	0.335926	5.26017e-05	high is worse
ENSG00000117362	APH1A	coding	0.27707	5.26472e-05	high is worse
ENSG00000072274	TFRC	coding	0.300483	5.30065e-05	high is worse
ENSG00000144895	EIF2A	coding	0.475644	5.30646e-05	high is worse
ENSG00000069345	DNAJA2	coding	0.353966	5.34395e-05	high is worse
ENSG00000163159	VPS72	coding	0.425008	5.42143e-05	high is worse
ENSG00000137574	TGS1	coding	0.480373	5.4752e-05	high is worse
ENSG00000073849	ST6GAL1	coding	0.21309	5.52195e-05	high is worse
ENSG00000175221	MED16	coding	0.5796	6.38421e-05	high is worse
ENSG00000115053	NCL	coding	0.506768	6.47572e-05	high is worse
ENSG00000118705	RPN2	coding	0.52995	6.60897e-05	high is worse
ENSG00000116337	AMPD2	coding	0.386761	6.73643e-05	high is worse
ENSG00000177954	RPS27	non_coding	0.743363	7.06382e-05	high is worse
ENSG00000213741	RPS29	non_coding	0.286005	7.12845e-05	high is worse
ENSG00000074800	ENO1	coding	0.425223	7.38843e-05	high is worse
ENSG00000152492	CCDC50	coding	0.267413	7.77496e-05	high is worse
ENSG00000130935	NOL11	coding	0.565344	8.05408e-05	high is worse
ENSG00000171222	SCAND1	coding	0.69112	8.22762e-05	high is worse
ENSG00000164889	SLC4A2	coding	0.565405	8.4619e-05	high is worse
ENSG00000129515	SNX6	coding	0.299236	8.85057e-05	high is worse
ENSG00000108424	KPNB1	coding	0.380009	8.91196e-05	high is worse
ENSG00000108443	RPS6KB1	coding	0.257775	0.000101321	high is worse
ENSG00000205531	NAP1L4	coding	0.341642	0.000103279	high is worse
ENSG00000143751	SDE2	coding	0.383568	0.000106583	high is worse
ENSG00000102317	RBM3	coding	0.238374	0.000110227	high is worse
ENSG00000072501	SMC1A	coding	0.356892	0.000119527	high is worse
ENSG00000120705	ETF1	coding	0.278241	0.000119772	high is worse
ENSG00000186298	PPP1CC	coding	0.322548	0.0001387	high is worse
ENSG00000128595	CALU	coding	0.251214	0.000140026	high is worse
ENSG00000021776	AQR	coding	0.593782	0.000145505	high is worse
ENSG00000126883	NUP214	coding	0.578646	0.00015099	high is worse
ENSG00000126970	ZC4H2	coding	0.259107	0.000153642	high is worse
ENSG00000170248	PDCD6IP	coding	0.421556	0.000157564	high is worse
ENSG00000166025	AMOTL1	coding	0.260198	0.000157576	high is worse
ENSG00000177542	SLC25A22	coding	0.491658	0.000166267	high is worse
ENSG00000119772	DNMT3A	coding	0.536421	0.000167332	high is worse
ENSG00000168872	DDX19A	coding	0.348232	0.000176326	high is worse
ENSG00000138073	PREB	coding	0.257321	0.000190141	high is worse
ENSG00000075975	MKRN2	coding	0.428605	0.000191399	high is worse
ENSG00000160294	MCM3AP	coding	0.551116	0.000213405	high is worse
ENSG00000148337	CIZ1	coding	0.794347	0.000221801	high is worse
ENSG00000108312	UBTF	coding	0.406123	0.000229067	high is worse
ENSG00000134910	STT3A	coding	0.427137	0.000230045	high is worse
ENSG00000119392	GLE1	coding	0.477481	0.000237863	high is worse
ENSG00000136603	SKIL	coding	0.331776	0.000263009	high is worse
ENSG00000108506	INTS2	coding	0.48703	0.000272952	high is worse
ENSG00000187514	PTMA	coding	0.235959	0.000275368	high is worse
ENSG00000198911	SREBF2	coding	0.458724	0.000278214	high is worse
ENSG00000132382	MYBBP1A	coding	0.622967	0.000281164	high is worse
ENSG00000129657	SEC14L1	coding	0.381231	0.000288766	high is worse
ENSG00000132155	RAF1	coding	0.427266	0.000298923	high is worse
ENSG00000100380	ST13	coding	0.315778	0.000304107	high is worse
ENSG00000089022	MAPKAPK5	coding	0.668786	0.000332238	high is worse
ENSG00000108439	PNPO	coding	0.28214	0.000335674	high is worse
ENSG00000108592	FTSJ3	coding	0.470539	0.000343515	high is worse
ENSG00000132300	PTCD3	coding	0.372037	0.000351848	high is worse
ENSG00000011260	UTP18	coding	0.409044	0.000359844	high is worse
ENSG00000159023	EPB41	coding	0.306691	0.000375923	high is worse
ENSG00000169727	GPS1	coding	0.637347	0.000380003	high is worse
ENSG00000125755	SYMPK	coding	0.646577	0.00041248	high is worse
ENSG00000221983	UBA52	coding	0.397094	0.000453874	high is worse
ENSG00000230989	HSBP1	non_coding	0.139711	0.000475451	high is worse
ENSG00000173848	NET1	coding	0.419564	0.000494614	high is worse
ENSG00000140632	GLYR1	coding	0.360572	0.000520878	high is worse
ENSG00000102974	CTCF	coding	0.420784	0.000526396	high is worse
ENSG00000205268	PDE7A	coding	0.251136	0.000533809	high is worse
ENSG00000198791	CNOT7	coding	0.250628	0.00053464	high is worse
ENSG00000161217	PCYT1A	coding	0.26187	0.00053733	high is worse
ENSG00000153048	CARHSP1	coding	0.188423	0.000547287	high is worse
ENSG00000096060	FKBP5	coding	0.306595	0.000558368	high is worse
ENSG00000107874	CUEDC2	coding	0.658257	0.000600516	high is worse
ENSG00000115750	TAF1B	coding	0.48033	0.000635411	high is worse
ENSG00000176208	ATAD5	coding	0.59069	0.000693217	high is worse
ENSG00000100664	EIF5	coding	0.305753	0.000703449	high is worse
ENSG00000116199	FAM20B	coding	0.272007	0.00080422	high is worse
ENSG00000105879	CBLL1	coding	0.300863	0.000897509	high is worse
ENSG00000215301	DDX3X	coding	0.27748	0.000973598	high is worse
ENSG00000169567	HINT1	coding	0.185487	0.00100773	high is worse
ENSG00000120948	TARDBP	coding	0.36924	0.00100885	high is worse
ENSG00000085377	PREP	coding	0.501585	0.00104294	high is worse
ENSG00000120992	LYPLA1	coding	0.202523	0.00104635	high is worse
ENSG00000136718	IMP4	coding	0.238072	0.00111954	high is worse
ENSG00000166685	COG1	coding	0.564493	0.00116639	high is worse
ENSG00000167395	ZNF646	coding	0.651846	0.00118909	high is worse
ENSG00000131389	SLC6A6	coding	0.227363	0.0012695	high is worse
ENSG00000152556	PFKM	coding	0.543936	0.00138906	high is worse
ENSG00000172878	METAP1D	coding	0.282266	0.00143859	high is worse
ENSG00000100941	PNN	coding	0.635634	0.0015835	high is worse
ENSG00000112081	SRSF3	coding	0.190962	0.00160564	high is worse
ENSG00000126254	RBM42	coding	0.693678	0.00162347	high is worse
ENSG00000100578	KIAA0586	coding	0.540323	0.00162688	high is worse
ENSG00000165669	FAM204A	coding	0.289641	0.00165555	high is worse
ENSG00000154001	PPP2R5E	coding	0.354334	0.00172562	high is worse
ENSG00000278540	ACACA	coding	0.419321	0.00193886	high is worse
ENSG00000114650	SCAP	coding	0.585179	0.00194879	high is worse
ENSG00000213420	GPC2	coding	0.389794	0.00201062	high is worse
ENSG00000169375	SIN3A	coding	0.443747	0.00205469	high is worse
ENSG00000132153	DHX30	coding	0.591372	0.00206975	high is worse
ENSG00000163607	GTPBP8	coding	0.381134	0.00210388	high is worse
ENSG00000136758	YME1L1	coding	0.417783	0.00213505	high is worse
ENSG00000167986	DDB1	coding	0.511651	0.00226238	high is worse
ENSG00000099783	HNRNPM	non_coding	0.604579	0.00232224	high is worse
ENSG00000103051	COG4	coding	0.420671	0.00232723	high is worse
ENSG00000137310	TCF19	coding	0.355259	0.00235217	high is worse
ENSG00000115548	KDM3A	coding	0.486847	0.00237365	high is worse
ENSG00000143811	PYCR2	coding	0.288682	0.00238836	high is worse
ENSG00000084754	HADHA	coding	0.674211	0.00241639	high is worse
ENSG00000140157	NIPA2	coding	0.367414	0.00250269	high is worse
ENSG00000100991	TRPC4AP	coding	0.461927	0.00252608	high is worse
ENSG00000105401	CDC37	coding	0.411651	0.00252988	high is worse
ENSG00000129084	PSMA1	coding	0.27799	0.00255457	high is worse
ENSG00000171681	ATF7IP	coding	0.409341	0.00256608	high is worse
ENSG00000107566	ERLIN1	coding	0.252778	0.00264832	high is worse
ENSG00000130713	EXOSC2	coding	0.290502	0.00275571	high is worse
ENSG00000164587	RPS14	coding	0.23323	0.00276765	high is worse
ENSG00000198466	ZNF587	coding	0.408126	0.00301725	high is worse
ENSG00000107130	NCS1	coding	0.0865596	0.00315521	high is worse
ENSG00000166260	COX11	coding	0.268625	0.00320034	high is worse
ENSG00000076382	SPAG5	coding	0.59294	0.00326191	high is worse
ENSG00000136986	DERL1	coding	0.191249	0.00335805	high is worse
ENSG00000135486	HNRNPA1	coding	0.297353	0.0034981	high is worse
ENSG00000143398	PIP5K1A	coding	0.381024	0.00365374	high is worse
ENSG00000070756	PABPC1	coding	0.593204	0.00376164	high is worse
ENSG00000089737	DDX24	coding	0.508923	0.00381834	high is worse
ENSG00000018510	AGPS	coding	0.288085	0.00385264	high is worse
ENSG00000105732	ZNF574	coding	0.679303	0.00388366	high is worse
ENSG00000105701	FKBP8	coding	0.574512	0.00395929	high is worse
ENSG00000157637	SLC38A10	coding	0.509457	0.0040092	high is worse
ENSG00000134824	FADS2	coding	0.359833	0.00402749	high is worse
ENSG00000214078	CPNE1	coding	0.439726	0.00412865	high is worse
ENSG00000119231	SENP5	coding	0.448328	0.00425937	high is worse
ENSG00000146007	ZMAT2	coding	0.359206	0.00456691	high is worse
ENSG00000211460	TSN	coding	0.231823	0.00459754	high is worse
ENSG00000111669	TPI1	coding	0.384227	0.00509065	high is worse
ENSG00000144028	SNRNP200	coding	0.615669	0.00512407	high is worse
ENSG00000100644	HIF1A	coding	0.449402	0.00524275	high is worse
ENSG00000073060	SCARB1	coding	0.544912	0.00536026	high is worse
ENSG00000182149	IST1	coding	0.280615	0.00634078	high is worse
ENSG00000109065	NAT9	coding	0.312009	0.00650465	high is worse
ENSG00000137770	CTDSPL2	coding	0.192098	0.00699152	high is worse
ENSG00000124783	SSR1	coding	0.208126	0.00704653	high is worse
ENSG00000142864	SERBP1	coding	0.228581	0.00726989	high is worse
ENSG00000100888	CHD8	coding	0.507568	0.00781645	high is worse
ENSG00000110583	NAA40	coding	0.280523	0.00788511	high is worse
ENSG00000167118	URM1	non_coding	0.433673	0.0080952	high is worse
ENSG00000090273	NUDC	coding	0.583434	0.00815223	high is worse
ENSG00000156471	PTDSS1	coding	0.393865	0.00835801	high is worse
ENSG00000066923	STAG3	coding	0.565939	0.00860405	high is worse
ENSG00000110917	MLEC	coding	0.215648	0.00908176	high is worse
ENSG00000004897	CDC27	coding	0.367928	0.00910948	high is worse
ENSG00000170540	ARL6IP1	coding	0.274822	0.00950271	high is worse
ENSG00000132405	TBC1D14	coding	0.28959	0.00957972	high is worse
ENSG00000084090	STARD7	coding	0.299446	0.00969461	high is worse
ENSG00000122565	CBX3	coding	0.313843	0.0100592	high is worse
ENSG00000171492	LRRC8D	coding	0.551442	0.0103565	high is worse
ENSG00000169682	SPNS1	coding	0.858183	0.0108599	high is worse
ENSG00000213782	DDX47	coding	0.447849	0.0111708	high is worse
ENSG00000099942	CRKL	coding	0.224092	0.0115328	high is worse
ENSG00000100325	ASCC2	coding	0.62292	0.0116785	high is worse
ENSG00000115970	THADA	coding	0.622696	0.0122774	high is worse
ENSG00000166181	API5	coding	0.359398	0.0127797	high is worse
ENSG00000126432	PRDX5	coding	0.660494	0.013817	high is worse
ENSG00000164168	TMEM184C	coding	0.355435	0.0149107	high is worse
ENSG00000090060	PAPOLA	coding	0.396718	0.0151913	high is worse
ENSG00000149115	TNKS1BP1	coding	0.579632	0.0155105	high is worse
ENSG00000087087	SRRT	coding	0.512926	0.0165978	high is worse
ENSG00000273899	NOL12	coding	0.430791	0.0166453	high is worse
ENSG00000116698	SMG7	coding	0.377764	0.0167954	high is worse
ENSG00000114745	GORASP1	coding	0.25281	0.0177173	high is worse
ENSG00000143569	UBAP2L	coding	0.527502	0.0178972	high is worse
ENSG00000178952	TUFM	coding	0.432156	0.0180651	high is worse
ENSG00000167186	COQ7	coding	0.28685	0.0183604	high is worse
ENSG00000117143	UAP1	coding	0.473853	0.0184517	high is worse
ENSG00000166794	PPIB	coding	0.788321	0.0185312	high is worse
ENSG00000110987	BCL7A	coding	0.184969	0.0203793	high is worse
ENSG00000118655	DCLRE1B	coding	0.413227	0.0207085	high is worse
ENSG00000141232	TOB1	coding	0.415536	0.0214091	high is worse
ENSG00000155096	AZIN1	coding	0.316827	0.0215656	high is worse
ENSG00000086102	NFX1	coding	0.438383	0.0215997	high is worse
ENSG00000082212	ME2	coding	0.471581	0.0218883	high is worse
ENSG00000136273	HUS1	coding	0.275173	0.0232688	high is worse
ENSG00000242372	EIF6	coding	0.686275	0.0237251	high is worse
ENSG00000154832	CXXC1	coding	0.380136	0.0248844	high is worse
ENSG00000147162	OGT	coding	0.392942	0.0268595	high is worse
ENSG00000140983	RHOT2	coding	0.415783	0.0270873	high is worse
ENSG00000170185	USP38	coding	0.530936	0.0271685	high is worse
ENSG00000111642	CHD4	coding	0.281885	0.0284918	high is worse
ENSG00000146223	RPL7L1	coding	0.304403	0.0296213	high is worse
ENSG00000014824	SLC30A9	coding	0.377266	0.0298186	high is worse
ENSG00000125944	HNRNPR	coding	0.393368	0.031021	high is worse
ENSG00000178988	MRFAP1L1	coding	0.357545	0.0326781	high is worse
ENSG00000143748	NVL	coding	0.557441	0.0350239	high is worse
ENSG00000106290	TAF6	coding	0.73214	0.0354431	high is worse
ENSG00000120694	HSPH1	coding	0.398357	0.0356916	high is worse
ENSG00000135392	DNAJC14	coding	0.525683	0.0372832	high is worse
ENSG00000174748	RPL15	coding	0.521337	0.0373951	high is worse
ENSG00000183431	SF3A3	coding	0.375829	0.037476	high is worse
ENSG00000145332	KLHL8	coding	0.344173	0.0394579	high is worse
ENSG00000137073	UBAP2	coding	0.542618	0.0403322	high is worse
ENSG00000183258	DDX41	coding	0.464158	0.0404467	high is worse
ENSG00000116260	QSOX1	coding	0.516456	0.0415821	high is worse
ENSG00000105186	ANKRD27	coding	0.407106	0.0420052	high is worse
ENSG00000143549	TPM3	coding	0.363349	0.0426927	high is worse
ENSG00000136504	KAT7	coding	0.365578	0.0435099	high is worse
ENSG00000138757	G3BP2	coding	0.269278	0.0438845	high is worse
ENSG00000163872	YEATS2	coding	0.495596	0.0450278	high is worse
ENSG00000174953	DHX36	coding	0.591307	0.045663	high is worse
ENSG00000198836	OPA1	coding	0.371931	0.0471468	high is worse
ENSG00000257727	CNPY2	coding	0.201726	0.0486766	high is worse
ENSG00000169180	XPO6	coding	0.525129	0.0490709	high is worse
ENSG00000103591	AAGAB	coding	0.298816	#N/A	none
ENSG00000266967	AARSD1	coding	0.571538	#N/A	none
ENSG00000167972	ABCA3	coding	0.618543	#N/A	none
ENSG00000204574	ABCF1	coding	0.534842	#N/A	none
ENSG00000138443	ABI2	coding	0.213787	#N/A	none
ENSG00000131473	ACLY	coding	0.507863	#N/A	none
ENSG00000151726	ACSL1	coding	0.385653	#N/A	none
ENSG00000123983	ACSL3	coding	0.407892	#N/A	none
ENSG00000184009	ACTG1	coding	0.551348	#N/A	none
ENSG00000130402	ACTN4	coding	0.628251	#N/A	none
ENSG00000135503	ACVR1B	coding	0.290198	#N/A	none
ENSG00000154734	ADAMTS1	coding	0.343081	#N/A	none
ENSG00000130396	AFDN	coding	0.485916	#N/A	none
ENSG00000141385	AFG3L2	coding	0.494062	#N/A	none
ENSG00000006530	AGK	coding	0.348267	#N/A	none
ENSG00000135049	AGTPBP1	coding	0.497873	#N/A	none
ENSG00000131016	AKAP12	coding	0.400596	#N/A	none
ENSG00000149925	ALDOA	coding	0.544624	#N/A	none
ENSG00000089053	ANAPC5	coding	0.541729	#N/A	none
ENSG00000131503	ANKHD1	coding	0.358909	#N/A	none
ENSG00000176915	ANKLE2	coding	0.360105	#N/A	none
ENSG00000151458	ANKRD50	coding	0.295543	#N/A	none
ENSG00000148120	AOPEP	coding	0.321441	#N/A	none
ENSG00000161203	AP2M1	coding	0.301298	#N/A	none
ENSG00000070718	AP3M2	coding	0.327532	#N/A	none
ENSG00000157823	AP3S2	coding	0.208048	#N/A	none
ENSG00000164062	APEH	coding	0.567624	#N/A	none
ENSG00000142192	APP	coding	0.415756	#N/A	none
ENSG00000095139	ARCN1	coding	0.314542	#N/A	none
ENSG00000119682	AREL1	coding	0.288208	#N/A	none
ENSG00000143761	ARF1	coding	0.228546	#N/A	none
ENSG00000149182	ARFGAP2	coding	0.447979	#N/A	none
ENSG00000124198	ARFGEF2	coding	0.314814	#N/A	none
ENSG00000049618	ARID1B	coding	0.455628	#N/A	none
ENSG00000175906	ARL4D	coding	0.313715	#N/A	none
ENSG00000120029	ARMH3	coding	0.463548	#N/A	none
ENSG00000143437	ARNT	coding	0.449601	#N/A	none
ENSG00000172379	ARNT2	coding	0.148502	#N/A	none
ENSG00000198363	ASPH	coding	0.330187	#N/A	none
ENSG00000197785	ATAD3A	coding	0.460452	#N/A	none
ENSG00000123395	ATG101	coding	0.510539	#N/A	none
ENSG00000152234	ATP5F1A	coding	0.50882	#N/A	none
ENSG00000110955	ATP5F1B	coding	0.347064	#N/A	none
ENSG00000124172	ATP5F1E	non_coding	0.15486	#N/A	none
ENSG00000159199	ATP5MC1	coding	0.254981	#N/A	none
ENSG00000154518	ATP5MC3	coding	0.423119	#N/A	none
ENSG00000253719	ATXN7L3B	non_coding	0.112713	#N/A	none
ENSG00000169255	B3GALNT1	coding	0.395633	#N/A	none
ENSG00000105393	BABAM1	coding	0.535446	#N/A	none
ENSG00000204463	BAG6	coding	0.606292	#N/A	none
ENSG00000009954	BAZ1B	coding	0.41731	#N/A	none
ENSG00000060982	BCAT1	coding	0.343209	#N/A	none
ENSG00000116128	BCL9	coding	0.518933	#N/A	none
ENSG00000029363	BCLAF1	coding	0.329874	#N/A	none
ENSG00000104164	BLOC1S6	coding	0.244653	#N/A	none
ENSG00000095564	BTAF1	coding	0.450707	#N/A	none
ENSG00000134717	BTF3L4	coding	0.216341	#N/A	none
ENSG00000154473	BUB3	coding	0.234933	#N/A	none
ENSG00000119280	C1orf198	coding	0.207605	#N/A	none
ENSG00000136819	C9orf78	coding	0.486532	#N/A	none
ENSG00000158966	CACHD1	coding	0.433693	#N/A	none
ENSG00000122786	CALD1	coding	0.339831	#N/A	none
ENSG00000171302	CANT1	coding	0.366822	#N/A	none
ENSG00000127022	CANX	coding	0.317005	#N/A	none
ENSG00000110619	CARS1	coding	0.483965	#N/A	none
ENSG00000106144	CASP2	coding	0.254212	#N/A	none
ENSG00000274276	CBSL	coding	0.461626	#N/A	none
ENSG00000147996	CBWD5	coding	0.322362	#N/A	none
ENSG00000108468	CBX1	coding	0.258548	#N/A	none
ENSG00000060339	CCAR1	coding	0.29202	#N/A	none
ENSG00000158941	CCAR2	coding	0.506304	#N/A	none
ENSG00000147419	CCDC25	coding	0.190298	#N/A	none
ENSG00000112237	CCNC	coding	0.272788	#N/A	none
ENSG00000129315	CCNT1	coding	0.31003	#N/A	none
ENSG00000272398	CD24	coding	0.258243	#N/A	none
ENSG00000169217	CD2BP2	coding	0.282086	#N/A	none
ENSG00000196776	CD47	coding	0.221125	#N/A	none
ENSG00000002586	CD99	coding	0.389474	#N/A	none
ENSG00000102181	CD99L2	coding	0.172669	#N/A	none
ENSG00000167258	CDK12	coding	0.494776	#N/A	none
ENSG00000059758	CDK17	coding	0.419222	#N/A	none
ENSG00000136861	CDK5RAP2	coding	0.547972	#N/A	none
ENSG00000108465	CDK5RAP3	coding	0.266988	#N/A	none
ENSG00000101290	CDS2	coding	0.241616	#N/A	none
ENSG00000102901	CENPT	coding	0.403854	#N/A	none
ENSG00000121289	CEP89	coding	0.324542	#N/A	none
ENSG00000163001	CFAP36	coding	0.554925	#N/A	none
ENSG00000165410	CFL2	coding	0.196402	#N/A	none
ENSG00000070748	CHAT	coding	0.235811	#N/A	none
ENSG00000153922	CHD1	coding	0.475225	#N/A	none
ENSG00000072609	CHFR	coding	0.459449	#N/A	none
ENSG00000115561	CHMP3	coding	0.179138	#N/A	none
ENSG00000128656	CHN1	coding	0.43146	#N/A	none
ENSG00000160716	CHRNB2	coding	0.227419	#N/A	none
ENSG00000124302	CHST8	coding	0.586771	#N/A	none
ENSG00000127586	CHTF18	coding	0.394676	#N/A	none
ENSG00000099622	CIRBP	coding	0.311034	#N/A	none
ENSG00000121940	CLCC1	coding	0.308937	#N/A	none
ENSG00000109572	CLCN3	coding	0.371906	#N/A	none
ENSG00000169504	CLIC4	coding	0.158211	#N/A	none
ENSG00000113282	CLINT1	coding	0.357268	#N/A	none
ENSG00000104853	CLPTM1	coding	0.391748	#N/A	none
ENSG00000146352	CLVS2	coding	0.131795	#N/A	none
ENSG00000137200	CMTR1	coding	0.373724	#N/A	none
ENSG00000100528	CNIH1	coding	0.273238	#N/A	none
ENSG00000117519	CNN3	coding	0.286668	#N/A	none
ENSG00000113300	CNOT6	coding	0.235882	#N/A	none
ENSG00000144580	CNOT9	coding	0.283762	#N/A	none
ENSG00000183513	COA5	non_coding	0.227852	#N/A	none
ENSG00000162377	COA7	coding	0.207282	#N/A	none
ENSG00000135775	COG2	coding	0.533547	#N/A	none
ENSG00000121058	COIL	coding	0.421112	#N/A	none
ENSG00000130309	COLGALT1	coding	0.445585	#N/A	none
ENSG00000143207	COP1	coding	0.574273	#N/A	none
ENSG00000122218	COPA	coding	0.526135	#N/A	none
ENSG00000129083	COPB1	coding	0.431356	#N/A	none
ENSG00000163050	COQ8A	coding	0.532416	#N/A	none
ENSG00000112695	COX7A2	coding	0.351702	#N/A	none
ENSG00000108582	CPD	coding	0.273411	#N/A	none
ENSG00000145920	CPLX2	coding	0.162223	#N/A	none
ENSG00000163703	CRELD1	coding	0.405229	#N/A	none
ENSG00000072832	CRMP1	coding	0.481551	#N/A	none
ENSG00000215908	CROCCP2	coding	0.169369	#N/A	none
ENSG00000009307	CSDE1	coding	0.499504	#N/A	none
ENSG00000113712	CSNK1A1	coding	0.310407	#N/A	none
ENSG00000175029	CTBP2	coding	0.462424	#N/A	none
ENSG00000119326	CTNNAL1	coding	0.704823	#N/A	none
ENSG00000168036	CTNNB1	coding	0.56372	#N/A	none
ENSG00000171793	CTPS1	coding	0.412984	#N/A	none
ENSG00000164733	CTSB	coding	0.399854	#N/A	none
ENSG00000158290	CUL4B	coding	0.40463	#N/A	none
ENSG00000112514	CUTA	coding	0.670743	#N/A	none
ENSG00000178927	CYBC1	coding	0.390723	#N/A	none
ENSG00000122783	CYREN	coding	0.25772	#N/A	none
ENSG00000173402	DAG1	coding	0.446904	#N/A	none
ENSG00000113758	DBN1	coding	0.503998	#N/A	none
ENSG00000172795	DCP2	coding	0.167467	#N/A	none
ENSG00000124228	DDX27	coding	0.514244	#N/A	none
ENSG00000198231	DDX42	coding	0.507963	#N/A	none
ENSG00000145833	DDX46	coding	0.541306	#N/A	none
ENSG00000278053	DDX52	coding	0.426892	#N/A	none
ENSG00000136271	DDX56	coding	0.456135	#N/A	none
ENSG00000158796	DEDD	coding	0.379984	#N/A	none
ENSG00000124795	DEK	coding	0.349391	#N/A	none
ENSG00000184014	DENND5A	coding	0.46782	#N/A	none
ENSG00000116133	DHCR24	coding	0.320622	#N/A	none
ENSG00000163214	DHX57	coding	0.640027	#N/A	none
ENSG00000067596	DHX8	coding	0.574563	#N/A	none
ENSG00000131504	DIAPH1	non_coding	0.309885	#N/A	none
ENSG00000107984	DKK1	coding	0.229233	#N/A	none
ENSG00000091140	DLD	coding	0.475923	#N/A	none
ENSG00000105341	DMAC2	coding	0.372091	#N/A	none
ENSG00000077232	DNAJC10	coding	0.287414	#N/A	none
ENSG00000101152	DNAJC5	coding	0.10785	#N/A	none
ENSG00000079805	DNM2	coding	0.454278	#N/A	none
ENSG00000113360	DROSHA	coding	0.566404	#N/A	none
ENSG00000206195	DUXAP8	non_coding	0.117948	#N/A	none
ENSG00000117395	EBNA1BP2	coding	0.297844	#N/A	none
ENSG00000093144	ECHDC1	coding	0.464049	#N/A	none
ENSG00000136813	ECPAS	coding	0.546217	#N/A	none
ENSG00000179151	EDC3	coding	0.324652	#N/A	none
ENSG00000156508	EEF1A1	coding	0.412991	#N/A	none
ENSG00000107581	EIF3A	coding	0.411659	#N/A	none
ENSG00000184110	EIF3C	coding	0.51616	#N/A	none
ENSG00000205609	EIF3CL	coding	0.583908	#N/A	none
ENSG00000006744	ELAC2	coding	0.533267	#N/A	none
ENSG00000011007	ELOA	coding	0.388812	#N/A	none
ENSG00000012660	ELOVL5	coding	0.322024	#N/A	none
ENSG00000070061	ELP1	coding	0.537689	#N/A	none
ENSG00000126749	EMG1	coding	0.209752	#N/A	none
ENSG00000143924	EML4	coding	0.321679	#N/A	none
ENSG00000165521	EML5	coding	0.329396	#N/A	none
ENSG00000154380	ENAH	coding	0.329886	#N/A	none
ENSG00000165675	ENOX2	coding	0.425214	#N/A	none
ENSG00000197586	ENTPD6	coding	0.357138	#N/A	none
ENSG00000183495	EP400	coding	0.283506	#N/A	none
ENSG00000079819	EPB41L2	coding	0.522859	#N/A	none
ENSG00000136628	EPRS1	coding	0.535798	#N/A	none
ENSG00000112851	ERBIN	coding	0.445904	#N/A	none
ENSG00000163161	ERCC3	coding	0.454366	#N/A	none
ENSG00000106462	EZH2	coding	0.457426	#N/A	none
ENSG00000092820	EZR	coding	0.437669	#N/A	none
ENSG00000185504	FAAP100	coding	0.538947	#N/A	none
ENSG00000113194	FAF2	coding	0.271065	#N/A	none
ENSG00000065809	FAM107B	coding	0.264095	#N/A	none
ENSG00000048828	FAM120A	coding	0.549718	#N/A	none
ENSG00000176853	FAM91A1	coding	0.302884	#N/A	none
ENSG00000197601	FAR1	coding	0.277115	#N/A	none
ENSG00000022267	FHL1	coding	0.298905	#N/A	none
ENSG00000196924	FLNA	coding	0.60343	#N/A	none
ENSG00000100350	FOXRED2	coding	0.490552	#N/A	none
ENSG00000075618	FSCN1	coding	0.584073	#N/A	none
ENSG00000163430	FSTL1	coding	0.172732	#N/A	none
ENSG00000140718	FTO	coding	0.326095	#N/A	none
ENSG00000171298	GAA	coding	0.506045	#N/A	none
ENSG00000165219	GAPVD1	coding	0.369584	#N/A	none
ENSG00000106105	GARS1	coding	0.524834	#N/A	none
ENSG00000089154	GCN1	coding	0.624532	#N/A	none
ENSG00000198380	GFPT1	coding	0.376592	#N/A	none
ENSG00000204120	GIGYF2	coding	0.298792	#N/A	none
ENSG00000144591	GMPPA	coding	0.624684	#N/A	none
ENSG00000100938	GMPR2	coding	0.450778	#N/A	none
ENSG00000134697	GNL2	coding	0.508795	#N/A	none
ENSG00000135677	GNS	coding	0.29236	#N/A	none
ENSG00000255769	GOLGA2P10	coding	0.200055	#N/A	none
ENSG00000225151	GOLGA2P7	coding	0.142112	#N/A	none
ENSG00000166734	GOLM2	coding	0.295	#N/A	none
ENSG00000116580	GON4L	coding	0.567914	#N/A	none
ENSG00000115806	GORASP2	coding	0.528822	#N/A	none
ENSG00000108433	GOSR2	coding	0.252472	#N/A	none
ENSG00000197858	GPAA1	coding	0.374577	#N/A	none
ENSG00000158669	GPAT4	coding	0.386847	#N/A	none
ENSG00000169258	GPRIN1	coding	0.663025	#N/A	none
ENSG00000233276	GPX1	coding	0.481728	#N/A	none
ENSG00000155115	GTF3C6	coding	0.439902	#N/A	none
ENSG00000143774	GUK1	coding	0.600166	#N/A	none
ENSG00000169919	GUSB	coding	0.283724	#N/A	none
ENSG00000196787	H2AC11	coding	0.872483	#N/A	none
ENSG00000275221	H2AC15	coding	1	#N/A	none
ENSG00000105968	H2AZ2	coding	0.134883	#N/A	none
ENSG00000184678	H2BC21	coding	0.191199	#N/A	none
ENSG00000132475	H3-3B	coding	0.477378	#N/A	none
ENSG00000278828	H3C10	coding	0.431746	#N/A	none
ENSG00000074696	HACD3	coding	0.329924	#N/A	none
ENSG00000138029	HADHB	coding	0.536158	#N/A	none
ENSG00000237125	HAND2-AS1	coding	0.158296	#N/A	none
ENSG00000170445	HARS1	coding	0.334976	#N/A	none
ENSG00000177602	HASPIN	coding	0.594107	#N/A	none
ENSG00000128708	HAT1	coding	0.534219	#N/A	none
ENSG00000112339	HBS1L	coding	0.459433	#N/A	none
ENSG00000196591	HDAC2	coding	0.427045	#N/A	none
ENSG00000171720	HDAC3	coding	0.440703	#N/A	none
ENSG00000068097	HEATR6	coding	0.586094	#N/A	none
ENSG00000163312	HELQ	coding	0.574999	#N/A	none
ENSG00000071794	HLTF	coding	0.418793	#N/A	none
ENSG00000183624	HMCES	coding	0.496017	#N/A	none
ENSG00000140382	HMG20A	coding	0.237792	#N/A	none
ENSG00000113161	HMGCR	coding	0.46276	#N/A	none
ENSG00000205581	HMGN1	coding	0.235114	#N/A	none
ENSG00000113716	HMGXB3	coding	0.566173	#N/A	none
ENSG00000152795	HNRNPDL	coding	0.366351	#N/A	none
ENSG00000169045	HNRNPH1	coding	0.410957	#N/A	none
ENSG00000126945	HNRNPH2	coding	0.537834	#N/A	none
ENSG00000096746	HNRNPH3	coding	0.371165	#N/A	none
ENSG00000125319	HROB	coding	0.631026	#N/A	none
ENSG00000136720	HS6ST1	coding	0.252584	#N/A	none
ENSG00000133835	HSD17B4	coding	0.510596	#N/A	none
ENSG00000096384	HSP90AB1	coding	0.537916	#N/A	none
ENSG00000044574	HSPA5	coding	0.444601	#N/A	none
ENSG00000109971	HSPA8	coding	0.512419	#N/A	none
ENSG00000102241	HTATSF1	coding	0.485599	#N/A	none
ENSG00000197386	HTT	coding	0.595543	#N/A	none
ENSG00000149428	HYOU1	coding	0.537357	#N/A	none
ENSG00000196305	IARS1	coding	0.461568	#N/A	none
ENSG00000116237	ICMT	coding	0.274332	#N/A	none
ENSG00000166411	IDH3A	coding	0.23741	#N/A	none
ENSG00000101365	IDH3B	coding	0.389289	#N/A	none
ENSG00000010404	IDS	coding	0.263873	#N/A	none
ENSG00000160888	IER2	coding	0.3568	#N/A	none
ENSG00000187535	IFT140	coding	0.533011	#N/A	none
ENSG00000115461	IGFBP5	coding	0.125381	#N/A	none
ENSG00000137142	IGFBPL1	coding	0.136967	#N/A	none
ENSG00000144847	IGSF11	coding	0.266503	#N/A	none
ENSG00000064102	INTS13	coding	0.536696	#N/A	none
ENSG00000138614	INTS14	coding	0.487684	#N/A	none
ENSG00000143624	INTS3	coding	0.566943	#N/A	none
ENSG00000168264	IRF2BP2	coding	0.363227	#N/A	none
ENSG00000129009	ISLR	coding	0.447495	#N/A	none
ENSG00000125877	ITPA	coding	0.492386	#N/A	none
ENSG00000138434	ITPRID2	coding	0.493785	#N/A	none
ENSG00000163166	IWS1	coding	0.493316	#N/A	none
ENSG00000176049	JAKMIP2	coding	0.490031	#N/A	none
ENSG00000206053	JPT2	coding	0.210483	#N/A	none
ENSG00000065427	KARS1	coding	0.635076	#N/A	none
ENSG00000149474	KAT14	coding	0.501848	#N/A	none
ENSG00000123444	KBTBD4	coding	0.533564	#N/A	none
ENSG00000110906	KCTD10	coding	0.195135	#N/A	none
ENSG00000004487	KDM1A	coding	0.615691	#N/A	none
ENSG00000173120	KDM2A	coding	0.353585	#N/A	none
ENSG00000120733	KDM3B	coding	0.485886	#N/A	none
ENSG00000117139	KDM5B	coding	0.576014	#N/A	none
ENSG00000147050	KDM6A	coding	0.489473	#N/A	none
ENSG00000132680	KHDC4	coding	0.332531	#N/A	none
ENSG00000139116	KIF21A	coding	0.464494	#N/A	none
ENSG00000068796	KIF2A	coding	0.428104	#N/A	none
ENSG00000114648	KLHL18	coding	0.261293	#N/A	none
ENSG00000005483	KMT2E	coding	0.414568	#N/A	none
ENSG00000114030	KPNA1	coding	0.307425	#N/A	none
ENSG00000133706	LARS1	coding	0.549769	#N/A	none
ENSG00000119862	LGALSL	coding	0.224083	#N/A	none
ENSG00000050405	LIMA1	coding	0.487235	#N/A	none
ENSG00000064042	LIMCH1	coding	0.503674	#N/A	none
ENSG00000136490	LIMD2	coding	0.344416	#N/A	none
ENSG00000232677	LINC00665	non_coding	0.224322	#N/A	none
ENSG00000228794	LINC01128	coding	0.110094	#N/A	none
ENSG00000212719	LINC02693	coding	0.0982291	#N/A	none
ENSG00000160789	LMNA	coding	0.562675	#N/A	none
ENSG00000144320	LNPK	coding	0.348683	#N/A	none
ENSG00000153395	LPCAT1	coding	0.271051	#N/A	none
ENSG00000162981	LRATD1	coding	0.241886	#N/A	none
ENSG00000107816	LZTS2	coding	0.530901	#N/A	none
ENSG00000078018	MAP2	coding	0.318665	#N/A	none
ENSG00000135341	MAP3K7	coding	0.333998	#N/A	none
ENSG00000047849	MAP4	coding	0.387829	#N/A	none
ENSG00000107643	MAPK8	coding	0.324446	#N/A	none
ENSG00000145495	MARCHF6	coding	0.485602	#N/A	none
ENSG00000136536	MARCHF7	coding	0.4401	#N/A	none
ENSG00000116141	MARK1	coding	0.461929	#N/A	none
ENSG00000166986	MARS1	coding	0.42152	#N/A	none
ENSG00000125952	MAX	coding	0.332456	#N/A	none
ENSG00000140943	MBTPS1	coding	0.490715	#N/A	none
ENSG00000143384	MCL1	coding	0.279374	#N/A	none
ENSG00000166508	MCM7	coding	0.528744	#N/A	none
ENSG00000137337	MDC1	coding	0.689154	#N/A	none
ENSG00000125686	MED1	coding	0.481213	#N/A	none
ENSG00000148297	MED22	coding	0.285529	#N/A	none
ENSG00000156875	MFSD14A	coding	0.478759	#N/A	none
ENSG00000135596	MICAL1	coding	0.503128	#N/A	none
ENSG00000107745	MICU1	coding	0.41934	#N/A	none
ENSG00000240972	MIF	coding	1	#N/A	none
ENSG00000115540	MOB4	coding	0.242653	#N/A	none
ENSG00000197965	MPZL1	coding	0.221609	#N/A	none
ENSG00000108826	MRPL27	coding	0.359119	#N/A	none
ENSG00000132313	MRPL35	coding	0.196233	#N/A	none
ENSG00000144029	MRPS5	coding	0.28815	#N/A	none
ENSG00000147649	MTDH	coding	0.195047	#N/A	none
ENSG00000108389	MTMR4	coding	0.43493	#N/A	none
ENSG00000039123	MTREX	coding	0.569129	#N/A	none
ENSG00000074842	MYDGF	coding	0.629091	#N/A	none
ENSG00000133026	MYH10	coding	0.455349	#N/A	none
ENSG00000128641	MYO1B	coding	0.446322	#N/A	none
ENSG00000173418	NAA20	coding	0.312341	#N/A	none
ENSG00000270170	NCBP2AS2	coding	0.347368	#N/A	none
ENSG00000102471	NDFIP2	coding	0.23162	#N/A	none
ENSG00000151366	NDUFC2	coding	0.192246	#N/A	none
ENSG00000023228	NDUFS1	coding	0.51036	#N/A	none
ENSG00000158864	NDUFS2	coding	0.532524	#N/A	none
ENSG00000104722	NEFM	coding	0.588878	#N/A	none
ENSG00000137601	NEK1	coding	0.441989	#N/A	none
ENSG00000184613	NELL2	coding	0.450073	#N/A	none
ENSG00000166881	NEMP1	coding	0.186466	#N/A	none
ENSG00000168256	NKIRAS2	coding	0.392952	#N/A	none
ENSG00000172113	NME6	coding	0.248072	#N/A	none
ENSG00000225921	NOL7	coding	0.568681	#N/A	none
ENSG00000103512	NOMO1	coding	0.543752	#N/A	none
ENSG00000185164	NOMO2	coding	0.555289	#N/A	none
ENSG00000078618	NRDC	coding	0.601789	#N/A	none
ENSG00000125841	NRSN2	coding	0.342772	#N/A	none
ENSG00000165671	NSD1	coding	0.476837	#N/A	none
ENSG00000109685	NSD2	non_coding	0.432429	#N/A	none
ENSG00000137497	NUMA1	coding	0.599659	#N/A	none
ENSG00000120253	NUP43	coding	0.355935	#N/A	none
ENSG00000108559	NUP88	coding	0.610081	#N/A	none
ENSG00000122126	OCRL	coding	0.496172	#N/A	none
ENSG00000198408	OGA	coding	0.372387	#N/A	none
ENSG00000091039	OSBPL8	coding	0.301696	#N/A	none
ENSG00000228474	OST4	non_coding	0.395833	#N/A	none
ENSG00000156504	PABIR2	coding	0.249401	#N/A	none
ENSG00000180370	PAK2	coding	0.278643	#N/A	none
ENSG00000140694	PARN	coding	0.441608	#N/A	none
ENSG00000129484	PARP2	coding	0.405826	#N/A	none
ENSG00000132635	PCED1A	coding	0.368425	#N/A	none
ENSG00000078674	PCM1	coding	0.595621	#N/A	none
ENSG00000160613	PCSK7	coding	0.388111	#N/A	none
ENSG00000106244	PDAP1	coding	0.195974	#N/A	none
ENSG00000114209	PDCD10	coding	0.587418	#N/A	none
ENSG00000155660	PDIA4	coding	0.458504	#N/A	none
ENSG00000083642	PDS5B	coding	0.339897	#N/A	none
ENSG00000179889	PDXDC1	coding	0.513609	#N/A	none
ENSG00000141456	PELP1	coding	0.567995	#N/A	none
ENSG00000162735	PEX19	coding	0.206748	#N/A	none
ENSG00000139197	PEX5	coding	0.46718	#N/A	none
ENSG00000108518	PFN1	coding	0.37907	#N/A	none
ENSG00000087157	PGS1	coding	0.592874	#N/A	none
ENSG00000197724	PHF2	coding	0.361839	#N/A	none
ENSG00000007541	PIGQ	coding	0.513668	#N/A	none
ENSG00000087111	PIGS	coding	0.413615	#N/A	none
ENSG00000117461	PIK3R3	coding	0.218168	#N/A	none
ENSG00000107959	PITRM1	coding	0.528347	#N/A	none
ENSG00000149782	PLCB3	coding	0.595357	#N/A	none
ENSG00000124181	PLCG1	coding	0.437548	#N/A	none
ENSG00000147872	PLIN2	coding	0.561699	#N/A	none
ENSG00000106397	PLOD3	coding	0.549273	#N/A	none
ENSG00000102024	PLS3	coding	0.477016	#N/A	none
ENSG00000196576	PLXNB2	coding	0.676596	#N/A	none
ENSG00000163344	PMVK	coding	0.65529	#N/A	none
ENSG00000114631	PODXL2	coding	0.51195	#N/A	none
ENSG00000068654	POLR1A	coding	0.517186	#N/A	none
ENSG00000117877	POLR1G	coding	0.506277	#N/A	none
ENSG00000181222	POLR2A	coding	0.563456	#N/A	none
ENSG00000100413	POLR3H	coding	0.220229	#N/A	none
ENSG00000272391	POM121C	coding	0.342631	#N/A	none
ENSG00000125534	PPDPF	coding	0.926829	#N/A	none
ENSG00000196262	PPIA	coding	0.28108	#N/A	none
ENSG00000100023	PPIL2	coding	0.430392	#N/A	none
ENSG00000204569	PPP1R10	coding	0.416329	#N/A	none
ENSG00000108819	PPP1R9B	coding	0.37022	#N/A	none
ENSG00000113575	PPP2CA	non_coding	0.264334	#N/A	none
ENSG00000154845	PPP4R1	coding	0.464591	#N/A	none
ENSG00000275052	PPP4R3B	coding	0.357521	#N/A	none
ENSG00000143294	PRCC	coding	0.567561	#N/A	none
ENSG00000101166	PRELID3B	coding	0.301969	#N/A	none
ENSG00000114302	PRKAR2A	coding	0.341328	#N/A	none
ENSG00000115825	PRKD3	coding	0.515866	#N/A	none
ENSG00000120685	PROSER1	coding	0.555608	#N/A	none
ENSG00000101161	PRPF6	coding	0.630013	#N/A	none
ENSG00000183530	PRR14L	coding	0.226458	#N/A	none
ENSG00000157870	PRXL2B	coding	0.26615	#N/A	none
ENSG00000143801	PSEN2	coding	0.666107	#N/A	none
ENSG00000126067	PSMB2	coding	0.299775	#N/A	none
ENSG00000173692	PSMD1	coding	0.408673	#N/A	none
ENSG00000159352	PSMD4	coding	0.689214	#N/A	none
ENSG00000131467	PSME3	coding	0.23166	#N/A	none
ENSG00000125818	PSMF1	coding	0.221285	#N/A	none
ENSG00000110958	PTGES3	coding	0.227073	#N/A	none
ENSG00000112655	PTK7	coding	0.488051	#N/A	none
ENSG00000119383	PTPA	coding	0.453825	#N/A	none
ENSG00000179295	PTPN11	coding	0.220174	#N/A	none
ENSG00000183255	PTTG1IP	coding	0.257337	#N/A	none
ENSG00000179950	PUF60	coding	0.494858	#N/A	none
ENSG00000055917	PUM2	coding	0.400427	#N/A	none
ENSG00000160953	PWWP3A	coding	0.348659	#N/A	none
ENSG00000172053	QARS1	coding	0.538575	#N/A	none
ENSG00000099246	RAB18	coding	0.226135	#N/A	none
ENSG00000197562	RAB40C	coding	0.297646	#N/A	none
ENSG00000029725	RABEP1	coding	0.44415	#N/A	none
ENSG00000164754	RAD21	coding	0.382633	#N/A	none
ENSG00000144118	RALB	coding	0.258731	#N/A	none
ENSG00000153201	RANBP2	coding	0.289023	#N/A	none
ENSG00000031823	RANBP3	coding	0.371058	#N/A	none
ENSG00000100401	RANGAP1	coding	0.448253	#N/A	none
ENSG00000138698	RAP1GDS1	coding	0.518787	#N/A	none
ENSG00000113643	RARS1	coding	0.519833	#N/A	none
ENSG00000161847	RAVER1	coding	0.543967	#N/A	none
ENSG00000146587	RBAK	coding	0.317573	#N/A	none
ENSG00000103479	RBL2	coding	0.419567	#N/A	none
ENSG00000244462	RBM12	coding	0.447083	#N/A	none
ENSG00000100461	RBM23	coding	0.391637	#N/A	none
ENSG00000131051	RBM39	coding	0.383587	#N/A	none
ENSG00000274523	RCC1L	coding	0.426863	#N/A	none
ENSG00000179051	RCC2	coding	0.253144	#N/A	none
ENSG00000181826	RELL1	coding	0.186974	#N/A	none
ENSG00000174718	RESF1	coding	0.488389	#N/A	none
ENSG00000143390	RFX5	coding	0.397987	#N/A	none
ENSG00000067560	RHOA	coding	0.391481	#N/A	none
ENSG00000177963	RIC8A	coding	0.40026	#N/A	none
ENSG00000124784	RIOK1	coding	0.441443	#N/A	none
ENSG00000170854	RIOX2	coding	0.36588	#N/A	none
ENSG00000039523	RIPOR1	coding	0.551264	#N/A	none
ENSG00000124226	RNF114	coding	0.185404	#N/A	none
ENSG00000082996	RNF13	coding	0.349552	#N/A	none
ENSG00000168159	RNF187	coding	0.222005	#N/A	none
ENSG00000155827	RNF20	coding	0.517377	#N/A	none
ENSG00000103549	RNF40	coding	0.604526	#N/A	none
ENSG00000146083	RNF44	coding	0.276076	#N/A	none
ENSG00000101654	RNMT	coding	0.233693	#N/A	none
ENSG00000067900	ROCK1	coding	0.262596	#N/A	none
ENSG00000005175	RPAP3	coding	0.367864	#N/A	none
ENSG00000071082	RPL31	coding	0.390642	#N/A	none
ENSG00000197756	RPL37A	non_coding	0.151609	#N/A	none
ENSG00000089009	RPL6	coding	0.296283	#N/A	none
ENSG00000147604	RPL7	coding	0.510387	#N/A	none
ENSG00000141425	RPRD1A	coding	0.186322	#N/A	none
ENSG00000187051	RPS19BP1	coding	0.480807	#N/A	none
ENSG00000141564	RPTOR	coding	0.500275	#N/A	none
ENSG00000136444	RSAD1	coding	0.377332	#N/A	none
ENSG00000188636	RTL6	coding	0.116656	#N/A	none
ENSG00000101347	SAMHD1	coding	0.452367	#N/A	none
ENSG00000031698	SARS1	coding	0.348128	#N/A	none
ENSG00000075856	SART3	coding	0.44723	#N/A	none
ENSG00000112167	SAYSD1	coding	0.199666	#N/A	none
ENSG00000073578	SDHA	coding	0.58537	#N/A	none
ENSG00000143252	SDHC	coding	0.696986	#N/A	none
ENSG00000100445	SDR39U1	coding	0.30775	#N/A	none
ENSG00000101310	SEC23B	coding	0.54573	#N/A	none
ENSG00000107651	SEC23IP	coding	0.502556	#N/A	none
ENSG00000176986	SEC24C	coding	0.493914	#N/A	none
ENSG00000008952	SEC62	coding	0.23697	#N/A	none
ENSG00000187742	SECISBP2	coding	0.506903	#N/A	none
ENSG00000183291	SELENOF	coding	0.256603	#N/A	none
ENSG00000198843	SELENOT	coding	0.230204	#N/A	none
ENSG00000127922	SEM1	non_coding	0.313133	#N/A	none
ENSG00000092421	SEMA6A	coding	0.398546	#N/A	none
ENSG00000138758	SEPTIN11	coding	0.233308	#N/A	none
ENSG00000168385	SEPTIN2	coding	0.279553	#N/A	none
ENSG00000184702	SEPTIN5	coding	0.444558	#N/A	none
ENSG00000122545	SEPTIN7	coding	0.424705	#N/A	none
ENSG00000184640	SEPTIN9	coding	0.350515	#N/A	none
ENSG00000205572	SERF1B	coding	0.222172	#N/A	none
ENSG00000140264	SERF2	non_coding	0.24707	#N/A	none
ENSG00000143379	SETDB1	coding	0.520865	#N/A	none
ENSG00000174938	SEZ6L2	coding	0.674014	#N/A	none
ENSG00000168066	SF1	coding	0.48035	#N/A	none
ENSG00000099995	SF3A1	coding	0.342097	#N/A	none
ENSG00000164933	SLC25A32	coding	0.309521	#N/A	none
ENSG00000114120	SLC25A36	coding	0.200212	#N/A	none
ENSG00000164209	SLC25A46	coding	0.275816	#N/A	none
ENSG00000145740	SLC30A5	coding	0.580876	#N/A	none
ENSG00000104635	SLC39A14	coding	0.321696	#N/A	none
ENSG00000141424	SLC39A6	coding	0.454985	#N/A	none
ENSG00000163798	SLC4A1AP	coding	0.500316	#N/A	none
ENSG00000120693	SMAD9	coding	0.305026	#N/A	none
ENSG00000066117	SMARCD1	coding	0.335005	#N/A	none
ENSG00000198887	SMC5	coding	0.395033	#N/A	none
ENSG00000101596	SMCHD1	coding	0.236884	#N/A	none
ENSG00000197157	SND1	coding	0.465281	#N/A	none
ENSG00000163597	SNHG16	non_coding	0.151996	#N/A	none
ENSG00000100138	SNU13	coding	0.451086	#N/A	none
ENSG00000002919	SNX11	coding	0.276853	#N/A	none
ENSG00000112096	SOD2	coding	0.258112	#N/A	none
ENSG00000159140	SON	coding	0.598275	#N/A	none
ENSG00000196141	SPATS2L	coding	0.543365	#N/A	none
ENSG00000121067	SPOP	coding	0.454447	#N/A	none
ENSG00000182934	SRPRA	coding	0.378486	#N/A	none
ENSG00000188529	SRSF10	coding	0.129638	#N/A	none
ENSG00000100650	SRSF5	coding	0.21901	#N/A	none
ENSG00000141380	SS18	coding	0.356515	#N/A	none
ENSG00000144681	STAC	coding	0.285789	#N/A	none
ENSG00000124214	STAU1	coding	0.442235	#N/A	none
ENSG00000101109	STK4	coding	0.286287	#N/A	none
ENSG00000266173	STRADA	coding	0.410031	#N/A	none
ENSG00000129103	SUMF2	coding	0.38298	#N/A	none
ENSG00000196235	SUPT5H	coding	0.596085	#N/A	none
ENSG00000067715	SYT1	coding	0.296219	#N/A	none
ENSG00000055070	SZRD1	coding	0.224383	#N/A	none
ENSG00000103168	TAF1C	coding	0.381039	#N/A	none
ENSG00000113407	TARS1	coding	0.443353	#N/A	none
ENSG00000163946	TASOR	coding	0.350089	#N/A	none
ENSG00000141556	TBCD	coding	0.46893	#N/A	none
ENSG00000177565	TBL1XR1	coding	0.239539	#N/A	none
ENSG00000135111	TBX3	coding	0.442614	#N/A	none
ENSG00000198420	TCAF1	coding	0.427789	#N/A	none
ENSG00000100109	TFIP11	coding	0.606101	#N/A	none
ENSG00000106799	TGFBR1	coding	0.163687	#N/A	none
ENSG00000137492	THAP12	coding	0.470507	#N/A	none
ENSG00000251022	THAP9-AS1	non_coding	0.246382	#N/A	none
ENSG00000151923	TIAL1	coding	0.284121	#N/A	none
ENSG00000092330	TINF2	coding	0.631287	#N/A	none
ENSG00000143155	TIPRL	coding	0.3337	#N/A	none
ENSG00000125304	TM9SF2	coding	0.50987	#N/A	none
ENSG00000101337	TM9SF4	coding	0.441877	#N/A	none
ENSG00000075568	TMEM131	coding	0.54468	#N/A	none
ENSG00000006118	TMEM132A	coding	0.640998	#N/A	none
ENSG00000134490	TMEM241	coding	0.150793	#N/A	none
ENSG00000128872	TMOD2	coding	0.160461	#N/A	none
ENSG00000145901	TNIP1	coding	0.590154	#N/A	none
ENSG00000083312	TNPO1	coding	0.342001	#N/A	none
ENSG00000067369	TP53BP1	coding	0.558414	#N/A	none
ENSG00000076554	TPD52	coding	0.247615	#N/A	none
ENSG00000076604	TRAF4	coding	0.34977	#N/A	none
ENSG00000135148	TRAFD1	coding	0.460838	#N/A	none
ENSG00000153827	TRIP12	coding	0.604864	#N/A	none
ENSG00000140391	TSPAN3	coding	0.283418	#N/A	none
ENSG00000168785	TSPAN5	coding	0.170145	#N/A	none
ENSG00000011105	TSPAN9	coding	0.19053	#N/A	none
ENSG00000167721	TSR1	coding	0.519373	#N/A	none
ENSG00000182670	TTC3	coding	0.275785	#N/A	none
ENSG00000126216	TUBGCP3	coding	0.52014	#N/A	none
ENSG00000239264	TXNDC5	coding	0.339777	#N/A	none
ENSG00000198431	TXNRD1	coding	0.344248	#N/A	none
ENSG00000198874	TYW1	coding	0.442397	#N/A	none
ENSG00000275895	U2AF1L5	coding	0.350783	#N/A	none
ENSG00000063244	U2AF2	coding	0.696401	#N/A	none
ENSG00000132388	UBE2G1	coding	0.132026	#N/A	none
ENSG00000184787	UBE2G2	coding	0.238177	#N/A	none
ENSG00000135018	UBQLN1	coding	0.473342	#N/A	none
ENSG00000120686	UFM1	coding	0.142005	#N/A	none
ENSG00000140553	UNC45A	coding	0.498607	#N/A	none
ENSG00000151461	UPF2	coding	0.377867	#N/A	none
ENSG00000101019	UQCC1	coding	0.23557	#N/A	none
ENSG00000156467	UQCRB	coding	0.0920239	#N/A	none
ENSG00000010256	UQCRC1	coding	0.450968	#N/A	none
ENSG00000103005	USB1	coding	0.418112	#N/A	none
ENSG00000138768	USO1	coding	0.494618	#N/A	none
ENSG00000102226	USP11	coding	0.536198	#N/A	none
ENSG00000101557	USP14	coding	0.418572	#N/A	none
ENSG00000055483	USP36	coding	0.319085	#N/A	none
ENSG00000111667	USP5	coding	0.423129	#N/A	none
ENSG00000117597	UTP25	coding	0.295453	#N/A	none
ENSG00000141076	UTP4	coding	0.597837	#N/A	none
ENSG00000160293	VAV2	coding	0.473942	#N/A	none
ENSG00000165280	VCP	coding	0.433701	#N/A	none
ENSG00000136451	VEZF1	coding	0.323935	#N/A	none
ENSG00000062716	VMP1	coding	0.459801	#N/A	none
ENSG00000104142	VPS18	coding	0.501719	#N/A	none
ENSG00000103544	VPS35L	coding	0.524484	#N/A	none
ENSG00000156931	VPS8	coding	0.541478	#N/A	none
ENSG00000062650	WAPL	coding	0.365862	#N/A	none
ENSG00000140105	WARS1	coding	0.371294	#N/A	none
ENSG00000112290	WASF1	coding	0.451232	#N/A	none
ENSG00000172661	WASHC2C	coding	0.467199	#N/A	none
ENSG00000141580	WDR45B	coding	0.308437	#N/A	none
ENSG00000115368	WDR75	coding	0.505947	#N/A	none
ENSG00000130227	XPO7	coding	0.43976	#N/A	none
ENSG00000196419	XRCC6	coding	0.716284	#N/A	none
ENSG00000134684	YARS1	coding	0.528828	#N/A	none
ENSG00000065978	YBX1	coding	0.380643	#N/A	none
ENSG00000176105	YES1	coding	0.253177	#N/A	none
ENSG00000188707	ZBED6CL	coding	0.377097	#N/A	none
ENSG00000058673	ZC3H11A	coding	0.440868	#N/A	none
ENSG00000155329	ZCCHC10	coding	0.324687	#N/A	none
ENSG00000204160	ZDHHC18	coding	0.294604	#N/A	none
ENSG00000023041	ZDHHC6	coding	0.342521	#N/A	none
ENSG00000148516	ZEB1	coding	0.456302	#N/A	none
ENSG00000186660	ZFP91	coding	0.266329	#N/A	none
ENSG00000138658	ZGRF1	coding	0.571517	#N/A	none
ENSG00000010244	ZNF207	coding	0.397151	#N/A	none
ENSG00000167380	ZNF226	coding	0.524354	#N/A	none
ENSG00000254004	ZNF260	coding	0.233686	#N/A	none
ENSG00000166526	ZNF3	coding	0.346805	#N/A	none
ENSG00000181315	ZNF322	coding	0.323156	#N/A	none
ENSG00000130844	ZNF331	coding	0.378476	#N/A	none
ENSG00000112200	ZNF451	coding	0.463315	#N/A	none
ENSG00000243943	ZNF512	coding	0.386098	#N/A	none
ENSG00000188785	ZNF548	coding	0.321829	#N/A	none
ENSG00000102870	ZNF629	coding	0.289305	#N/A	none
ENSG00000122482	ZNF644	coding	0.493082	#N/A	none
ENSG00000179195	ZNF664	coding	0.253026	#N/A	none
ENSG00000186230	ZNF749	non_coding	0.425881	#N/A	none
ENSG00000204514	ZNF814	coding	0.294329	#N/A	none
ENSG00000198783	ZNF830	coding	0.526167	#N/A	none
ENSG00000159840	ZYX	coding	0.553347	#N/A	none
